# Supplementary material for: Comparative Genomics Analysis of Mycobacterium ulcerans for the Identification of Putative Essential Genes and Therapeutic Candidates
Source: PLoS One. 2012 Aug 13;7(8):e43080. doi: 10.1371/journal.pone.0043080 (PMC3418265; doi:10.1371/journal.pone.0043080)
Supplement: Table S1 — Experimentally determined essential genes of different bacteria from the Database of Essential Genes (DEG) version 6.8. (XLSX) [file pone.0043080.s001.xlsx]

## Sheet: Sheet1
Table S1: Experimentally determined essential genes of different bacteria from the Database of Essential Genes (DEG) version 6.8.
	Bacteria	Total Genes	Essential Genes	Percentage of Essential Genome
1	Acinetobacter baylyi ADP1	3307	499	15.0892
2	Bacillus subtilis 168	4105	271	6.60171
3	Caulobacter crescentus	3819	480	12.56
4	Escherichia coli MG1655	4149	712	17.1608
5	Escherichia coli MG1655 I	4496	609	13.55
6	Escherichia coli MG1655 II	4288	296	6.9
7	Francisella novicida U112	1719	392	22.804
8	Haemophilus influenzae Rd KW20	1657	642	38.7447
9	Helicobacter pylori 26695	1576	323	20.4949
10	Mycobacterium tuberculosis H37Rv	3989	614	15.3923
11	Mycoplasma genitalium G37	475	381	80.2105
12	Mycoplasma pulmonis UAB CTIP	782	310	39.6419
13	Pseudomonas aeruginosa UCBPP-PA14	5892	335	5.68568
14	Salmonella enterica serovar Typhi	4637	353	7.61
15	Salmonella typhimurium LT2	4423	230	5.20009
16	Staphylococcus aureus N315	2588	302	11.6692
17	Staphylococcus aureus NCTC 8325	2968	351	11.83
18	Streptococcus pneumoniae R6	2043	244	11.9432
19	Streptococcus sanguinis SK36	2270	218	9.60352
20	Vibrio cholerae N16961	2741	779	28.42
