# Supplementary material for: Comparative Genomics Analysis of Mycobacterium ulcerans for the Identification of Putative Essential Genes and Therapeutic Candidates
Source: PLoS One. 2012 Aug 13;7(8):e43080. doi: 10.1371/journal.pone.0043080 (PMC3418265; doi:10.1371/journal.pone.0043080)
Supplement: Table S2 — Non-host proteins of M. ulcerans identified from unique metabolic pathways and pathways common to M. ulcerans and humans. (XLSX) [file pone.0043080.s002.xlsx]

## Sheet: Sheet1
Table S2: Non-host proteins of M. ulcerans identified from unique metabolic pathways and pathways common to M. ulcerans and humans.
No	Uniprot	Protein	Proteins	Genes	Associated pathways
	ID	length	(Enzymes and Non enzymes)
1	A0PRG4	466 aa	Phosphomannmutase/Phosphoglucomutase	manB	Glycolysis/Gluconeogenesis
					Pentose phosphate pathway
					Fructose and mannose metabolism
					Galactose metabolism
					Purine metabolism
					Starch and sucrose metabolism
					Amino sugar and nucleotide sugar metabolism
					Streptomycin biosynthesis
2	A0PT57	264 aa	Polyphosphate glucokinase	ppgK	Glycolysis/Gluconeogenesis
					Amino sugar and nucleotide sugar metabolism
3	A0PKR4	362 aa	Fructose 1,6-bisphosphatase II	glpX	Glycolysis/Gluconeogenesis
					Pentose phosphate pathway
					Fructose and mannose metabolism
4	A0PKJ8	344 aa	Fructose-bisphosphate aldolase	fba	Glycolysis/Gluconeogenesis
					Pentose phosphate pathway
					Fructose and mannose metabolism
					Methane metabolism
5	A0PRB0	224 aa	Acid phosphatase	gpm2	Glycolysis/Gluconeogenesis
					Methane metabolism
6	A0PNE9	929 aa	Pyruvate dehydrogenase subunit E1	aceE	Glycolysis/Gluconeogenesis
					Citrate cycle (TCA cycle)
					Valine, leucine and isoleucine biosynthesis
					Pyruvate metabolism
					Butanoate metabolism
7	A0PU28	363 aa	2-oxoglutarate ferredoxin oxidoreductase subunit beta	porB	Citrate cycle (TCA cycle)
8	A0PWV6	745 aa	Isocitrate dehydrogenase [NADP]	icd2	Citrate cycle (TCA cycle)
					Glutathione metabolism
9	A0PPP6	700 aa	Tranketolase (EC:2.2.1.1)	tkt	Pentose phosphate pathway
10	A0PU39	159 aa	Ribose-5-phosphate isomerase B (EC:5.3.1.6)	rpiB	Pentose phosphate pathway
11	A0PWA6	305 aa	UTP--glucose-1-phosphate uridylyltransferase	galU	Pentose and glucuronate interconversions
					Galactose metabolism
					Starch and sucrose metabolism
					Amino sugar and nucleotide sugar metabolism
12	A0PM95	411 aa	D-xylulose-kinase (xylulokinase)	XylB	Pentose and glucuronate interconversions
13	A0PVP9	303 aa	Fructokinase	pfkb	Fructose and mannose metabolism
					Starch and sucrose metabolism
					Amino sugar and nucleotide sugar metabolism
14	A0PM93	218 aa	L-fuculose-phosphate aldolase (EC:4.1.2.17)	fucA	Fructose and mannose metabolism
15	A0PSP0	428 aa	Oxidoreductase		Ascorbate and aldarate metabolism
16	A0PMV3	691 aa	Beta-glucosidase	bglS	Cyanoamino acid metabolism
					Starch and sucrose metabolism
17	A0PL74	284 aa	Chitinase/cellulose (EC:3.2.1.8 3.2.1.4 3.2.1.91)	Mul_0371	Starch and sucrose metabolism
18	A0PSD5	450 aa	Trehalose synthase	treS_1	Starch and sucrose metabolism
19	A0PUI4	863 aa	Glycogen phosphorylase	glgP	Starch and sucrose metabolism
20	A0PLT1	346 aa	UDP-glucose 4-epimerase	galE3	Galactose metabolism
					Amino sugar and nucleotide sugar metabolism
21	A0PVW7	404 aa	Glucose-1-phosphate adenylyltransferase (EC:2.7.7.27)	glgC	Starch and sucrose metabolism
					Amino sugar and nucleotide sugar metabolism
22	A0PUT6	500 aa	Alpha, alpha-trehalose-phosphate synthase [UDP-forming]	otsA	Starch and sucrose metabolism
23	A0PSL9	723 aa	4-alpha-glucanotransferase	malQ	Starch and sucrose metabolism
24	A0PMI0	390 aa	Trehalose-6-phosphate phosphatase	otsB2	Starch and sucrose metabolism
25	A0PW60	492 aa	Bifunctional N-acetylglucosamiNe-1-phosphate	glmU	Amino sugar and nucleotide sugar metabolism
26	A0PMD3	445 aa	Phosphoglucosamine mutase	glmM	Amino sugar and nucleotide sugar metabolism
27	A0PVY7	366 aa	U DP-N-acetylenolpyruvoylglucosamine reductase (EC:1.1.1.158)	murB	Amino sugar and nucleotide sugar metabolism
					Peptidoglycan biosynthesis
28	A0PPN8	935 aa	Phosphoenolpyruvate carboxylase (EC:4.1.1.31)	ppc	Pyruvate metabolism
					Methane metabolism
29	A0PKN0	546 aa	Pyruvate phosphate dikinase (EC:2.7.9.1)	Ppdk	Pyruvate metabolism
30	A0PQB1	553 aa	Malate:quinone oxidoreductase (EC:1.1.5.4)	mqo	Pyruvate metabolism
31	A0PR19	315 aa	Acetaldehyde dehydrogenase (EC:1.2.1.10)	mhpF	Benzoate degradation
					Pyruvate metabolism
					Dioxin degradation
					Xylene degradation
					Butanoate metabolism
32	A0PSI5	731 aa	Malate synthase G (EC:2.3.3.9)	glcB	Pyruvate metabolism
					Glyoxylate and dicarboxylate metabolism
33	A0PVE6	566 aa	2-isopropylmalate synthase (EC:2.3.3.13)	leuA	Valine, leucine and isoleucine biosynthesis
					Pyruvate metabolism
34	A0PKW2	493 aa	Acetyl-coenzyme a carboxylase carboxyl transferase (subunit beta)	AccD3	Fatty acid biosynthesis
					Pyruvate metabolism
					Propanoate metabolism
35	A0PRY8	379 aa	Acetate kinase (EC:2.7.2.1)	ackA	Pyruvate metabolism
					Taurine and hypotaurine metabolism
					Propanoate metabolism
					Methane metabolism
36	A0PTN9	358 aa	Glycerate kinase	Mul_3562	Glycine, serine and threonine metabolism
					Glyoxylate and dicarboxylate metabolism
					Glycerolipid metabolism
					Glyoxylate and dicarboxylate metabolism
37	A0PS93	762 aa	Isocitrate lyase	aceAb	Glyoxylate and dicarboxylate metabolism
38	A0PN11	568 aa	Acyl-CoA dehydrogenase	fadE4	Fatty acid metabolism
					Valine, leucine and isoleucine 23degradation
					beta-Alanine metabolism
					Propanoate metabolism
39	A0PR72	529 aa	Hypothetical protein	Mul_2496	Propanoate metabolism
40	A0PME1	461 aa	Glutamate decarboxylase	gadB	Alanine, aspartate and glutamate metabolism
					beta-Alanine metabolism
					Taurine and hypotaurine metabolism
					Butanoate metabolism
41	A0PR17	258 aa	Alpha-acetolactate decarboxylase	Mul_2434	Butanoate metabolism
					C5-Branched dibasic acid metabolism
42	A0PNI1	558 aa	Acetolactate synthase (large subunit)	IlvB1_2	Valine, leucine and isoleucine biosynthesis
					Butanoate metabolism
					C5-Branched dibasic acid metabolism
					Pantothenate and CoA biosynthesis
43	A0PUX4	314 aa	2-keto-4-pentenoate hydratase	Mul_4097	Benzoate degradation
					Bisphenol degradation
					Naphthalene degradation
					Butanoate metabolism
					Limonene and pinene degradation
44	A0PPZ6	473 aa	Isopropylmalate isomerase large subunit (EC:4.2.1.33)	leuC	Valine, leucine and isoleucine biosynthesis
					C5-Branched dibasic acid metabolism
45	A0PP19	270 aa	Inositol-monophosphatase	impA	Streptomycin biosynthesis
					Inositol phosphate metabolism
46	A0PKG8	372 aa	Iyo-inositol-1-phosphate synthase	ino1	Streptomycin biosynthesis
					Inositol phosphate metabolism
47	A0PRX7	511 aa	Membrane-associated phospholipase C 2	plcB	Inositol phosphate metabolism
					Glycerophospholipid metabolism
					Ether lipid metabolism
48	A0PR38	127 aa	NADH dehydrogenase subunit A (EC:1.6.5.3)	NuoA	Oxidative phosphorylation
49	A0PSF8	461 aa	NADH dehydrogenase	ndh	Oxidative phosphorylation
50	A0PQ00	738 aa	Polyphosphate kinase (EC:2.7.4.1)	ppk	Oxidative phosphorylation
					RNA degradation
51	A0PR47	262 aa	NADH dehydrogenase subunit J (EC:1.6.5.3)	nuoJ	Oxidative phosphorylation
52	A0PR50	529 aa	NADH dehydrogenase subunit M (EC:1.6.5.3)	NuoM	Oxidative phosphorylation
53	A0PR51	528 aa	NADH dehydrogenase subunit N (EC:1.6.5.3)	nuoN	Oxidative phosphorylation
54	A0PNJ4	112 aa	Succinate dehydrogenase (cytochrome b-556 subunit)	sdhC	Citrate cycle (TCA cycle)
					Oxidative phosphorylation
					Toluene degradation
					Butanoate metabolism
55	A0PNJ5	140 aa	Succinate dehydrogenase (hydrophobic membrane anchor subunit)	sdhD	Citrate cycle (TCA cycle)
					Oxidative phosphorylation
					Toluene degradation
					Butanoate metabolism
56	A0PUK3	445 aa	F0F1 ATP synthase subunit delta	atpH	Oxidative phosphorylation
57	A0PUJ9	126 aa	F0F1 ATP synthase subunit epsilon (EC:3.6.3.14)	atpC	Oxidative phosphorylation
58	A0PUK6	250 aa	F0F1 ATP synthase subunit A (EC:3.6.3.14)	atpB	Oxidative phosphorylation
59	A0PTM9	394 aa	Rieske iron-sulfur protein	qcrA	Oxidative phosphorylation
60	A0PTN0	561 aa	Ubiquinol-cytochrome c reductase	qcrB	Oxidative phosphorylation
61	A0PTM8	301 aa	Ubiquinol-cytochrome c reductase	qcrC	Oxidative phosphorylation
62	A0PTN4	367 aa	Transmembrane cytochrome c oxidase (subunit II)	ctaC	Oxidative phosphorylation
63	A0PP39	538 aa	Integral membrane cytochrome d ubiquinol oxidase (subunit II)	cydB	Oxidative phosphorylation
64	A0PKK7	796 aa	Carbon monoxyde dehydrogenase (large chain)	coxL	Nitrotoluene degradation
					Methane metabolism
65	A0PQH6	743 aa	Catalase-peroxidase-peroxynitritase T	katG	Phenylalanine metabolism
					Tryptophan metabolism
					Methane metabolism
66	A0PKY2	376 aa	Phosphoserine aminotransferase (EC:2.6.1.52)	serC	Glycine, serine and threonine metabolism
					Methane metabolism
					Vitamin B6 metabolism
67	A0PNX9	329 aa	L-aparaginase	ansA	Alanine, aspartate and glutamate metabolism
					Cyanoamino acid metabolism
					Nitrogen metabolism
68	A0PPZ0	321 aa	Hypothetical protein		Nitrogen metabolism
69	A0PN38	118 aa	Nitrite reductase [NAD(P)H] small subunit	nirD	Nitrogen metabolism
70	A0PTW5	555 aa	Ferredoxin-dependent nitrite reductase	NirA_2	Nitrogen metabolism
71	A0PLZ6	158 aa	Cyanate hydratase (EC:4.2.1.104)	cynS	Nitrogen metabolism
72	A0PNS0	228 aa	Serine acetyltransferase	cysE	Cysteine and methionine metabolism
					Sulfur metabolism
73	A0PRP4	244 aa	Phosphoadenosine phosphosulfate reductase (EC:1.8.4.8)	cysH_1	Sulfur metabolism
74	A0PNQ1	379 aa	Homoserine O-acetyltransferase (EC:2.3.1.31)	metX	Cysteine and methionine metabolism
					Sulfur metabolism
75	A0PU94	3072 aa	Fatty acid synthase	fas	Fatty acid biosynthesis
76	A0PTL2	333 aa	3-oxoacyl-[acyl-carrier-protein] synthase III	fabH_1	Fatty acid biosynthesis
77	A0PM16	153 aa	Malonyl CoA-acyl carrier protein transacylase	fabD2	Fatty acid biosynthesis
78	A0PKR9	275 aa	Acyl-[acyl-carrier protein] desaturase	desA2	Fatty acid biosynthesis
					Biosynthesis of unsaturated fatty acids
79	A0PMG3	581 aa	Cholesterol oxidase precursor	choD	Steroid biosynthesis
80	A0PNY9	624 aa	Glycerol-3-phosphate acyltransferase (EC:2.3.1.15)	plsB1	Glycerolipid metabolism
					Glycerophospholipid metabolism
81	A0PM60	455 aa	Lipase	Mul_0787	Glycerolipid metabolism
82	A0PRR3	264 aa	CDP-diacylglycerol pyrophosphatase (EC:3.6.1.26)	cdh	Glycerophospholipid metabolism
83	A0PNL1	291 aa	CDP-diacylglycerol--serine O-phosphatidyltransferase	pssA	Glycine, serine and threonine metabolism
					Glycerophospholipid metabolism
84	A0PNL2	240 aa	Phosphatidylserine decarboxylase (EC:4.1.1.65)	Psd	Glycerophospholipid metabolism
85	A0PKK1	257 aa	Ethanolamine ammonia-lyase small subunit (EC:4.3.1.7)	eutC	Glycerophospholipid metabolism
86	A0PKB3	402 aa	DNA polymerase III subunit beta (EC:2.7.7.7)	dnaN	Purine metabolism
					Pyrimidine metabolism
					DNA replication
					Mismatch repair
					Homologous recombination
87	A0PNR5	425 aa	Deoxyguanosinetriphosphate triphosphohydrolase-like protein	dgt	Purine metabolism
88	A0PW57	366 aa	Nucleoside triphosphate pyrophosphohydrolase (EC:3.6.1.19)	Mul_4633	Purine metabolism
					Pyrimidine metabolism
89	A0PPS1	693 aa	Ribonucleotide-diphosphate reductase subunit alpha (EC:1.17.4.1)	NrdE	Purine metabolism
					Pyrimidine metabolism
90	A0PRI7	424 aa	Phosphoribosylaminoimidazole carboxylase ATPase subunit (EC:4.1.1.21)	purK	Purine metabolism
91	A0PTN6	324 aa	Carbohydrate kinase	cbhK	Pyrimidine metabolism
92	A0PSG2	577 aa	Urease subunit alpha (EC:3.5.1.5)	ureC	Purine metabolism
					Arginine and proline metabolism
					Atrazine degradation
93	A0PRF2	222 aa	Thymidylate kinase (EC:2.7.4.9)	tmk	Pyrimidine metabolism
94	A0PPI7	187 aa	Bifunctional pyrimidine regulatory protein PyrR uracil phosphoribosyltransferase (EC:2.4.2.9)	pyrR	Pyrimidine metabolism
95	A0PQH0	253 aa	FAD-dependent thymidylate synthase (EC:2.1.1.148)	thyX	Pyrimidine metabolism
					One carbon pool by folate
96	A0PLM7	190 aa	Deoxycytidine triphosphate deaminase EC:3.5.4.13)	dcd	Pyrimidine metabolism
97	A0PPJ3	278 aa	Orotidine 5'-phosphate decarboxylase (EC:4.1.1.23)	pyrF	Pyrimidine metabolism
98	A0PSX3	242 aa	Cytidylate kinase (EC:2.7.4.14)	cmk	Pyrimidine metabolism
99	A0PQ86	356 aa	Uridylate kinase	pyrH	Pyrimidine metabolism
100	A0PWS3	461 aa	L-serine dehydratase	sdaA	Glycine, serine and threonine metabolism
					Cysteine and methionine metabolism
101	A0PP29	425aa	Tryptophan synthase subunit beta (EC:4.2.1.20)	trpB	Glycine, serine and threonine metabolism
					Phenylalanine, tyrosine and tryptophan biosynthesis
102	A0PUL4	314 aa	Homoserine kinase (EC:2.7.1.39)	thrB	Glycine, serine and threonine metabolism
103	A0PUL6	441 aa	Homoserine dehydrogenase (EC:1.1.1.3)	thrA	Glycine, serine and threonine metabolism
					Cysteine and methionine metabolism
					Lysine biosynthesis
105	A0PVE4	421 aa	Aspartate kinase (EC:2.7.2.4)	ask	Glycine, serine and threonine metabolism
					Cysteine and methionine metabolism
					Lysine biosynthesis
					Arginine and proline metabolism
					beta-Alanine metabolism
					Glutathione metabolism
110	A0PMV4	564 aa	Dihydroxy-acid dehydratase (EC:4.2.1.9)	ilvD	Valine, leucine and isoleucine biosynthesis
					Pantothenate and CoA biosynthesis
113	A0PTJ1	525 aa	UDP-N-acetylmuramoylalaNyl-D-glutamyl-2,6-diaminopimelate-D-alanyl-D-alanyl ligase	MurF	Lysine biosynthesis
					Peptidoglycan biosynthesis
114	A0PMK6	314 aa	Transferase	Mul_0593	Lysine biosynthesis
115	A0PTJ2	559 aa	UDP-N-acetylmuramoylalanyl-D-glutamate--2,6-diaminopimelate ligase (EC:6.3.2.13)	murE	Lysine biosynthesis
116	A0PMK7	354 aa	Succinyl-diaminopimelate desuccinylase	dapE	Lysine biosynthesis
118	A0PUL7	472 aa	Diaminopimelate decarboxylase	LysA	Lysine biosynthesis
119	A0PNG7	518 aa	Exported protease	Mul_1332	Lysine degradation
					Biotin metabolism
120	A0PP75	293 aa	Acetylglutamate kinase (EC:2.7.2.8)	argB	Lysine biosynthesis
					Arginine and proline metabolism
121	A0PP73	350 aa	N-acetyl-gamma-glutamyl-phosphate reductase (EC:1.2.1.38)	argC	Lysine biosynthesis
					Arginine and proline metabolism
122	A0PP74	404 aa	Bifunctional ornithine acetyltransferase/N-acetylglutamate synthase protein (EC:2.3.1.35 2.3.1.1)	argJ	Arginine and proline metabolism
123	A0PW79	402 aa	Arginine deiminase (EC:3.5.3.6)	arcA	Arginine and proline metabolism
124	A0PL61	276 aa	Proline iminopeptidase	pip	Arginine and proline metabolism
125	A0PMI9	319 aa	Proline dehydrogenase	putA	Arginine and proline metabolism
126	A0PKX5	489 aa	Monooxygenase		Histidine metabolism
					Chlorocyclohexane and chlorobenzene degradation
					Bisphenol degradation
					Toluene degradation
					Polycyclic aromatic hydrocarbon degradation
					Naphthalene degradation
					Aminobenzoate degradation
					Limonene and pinene degradation
127	A0PQU9	286 aa	ATP phosphoribosyltransferase (EC:2.4.2.17)	hisG	Histidine metabolism
128	A0PP20	261 aa	Imidazole glycerol phosphate synthase subunit	hisF	Histidine metabolism
129	A0PP17	201 aa	Imidazole glycerol phosphate synthase subunit	hisH	Histidine metabolism
130	A0PP21	111 aa	Phosphoribosyl-AMP cyclohydrolase (EC:3.5.4.19)	hisI	Histidine metabolism
131	A0PP16	210 aa	Imidazoleglycerol-phosphate dehydratase (EC:4.2.1.19)	hisB	Histidine metabolism
132	A0PNG0	351 aa	Hypothetical protein	cobC	Histidine metabolism
					Tyrosine metabolism
					Phenylalanine metabolism
					Phenylalanine, tyrosine and tryptophan biosynthesis
					Novobiocin biosynthesis
133	A0PP14	447 aa	Histidinol dehydrogenase (EC:1.1.1.23)	hisD	Histidine metabolism
134	A0PKY5	268 aa	rRNA methyltransferase	Mul_0269	Histidine metabolism
					Tyrosine metabolism
					Polycyclic aromatic hydrocarbon degradation
135	A0PLQ9	445 aa	membrane acyltransferase	Mul_0606	Tyrosine metabolism
					Benzoate degradation
					Naphthalene degradation
					Aminobenzoate degradation
					Ethylbenzene degradation
					Limonene and pinene degradation
136	A0PL52	276 aa	3-(2,3-dihydroxyphenyl) propionate dioxygenase (EC:1.13.11.16)	mhp	Phenylalanine metabolism
137	A0PR18	344 aa	4-hydroxy-2-ketovalerate aldolase	Mul_2435	Phenylalanine metabolism
					Benzoate degradation
					Dioxin degradation
					Xylene degradation
138	A0PTL3	462 aa	3-deoxy-D-arabino-heptulosonate 7-phosphate synthase	aroG_1	Phenylalanine, tyrosine and tryptophan biosynthesis
139	A0PPH2	362 aa	3-dehydroquinate synthase (EC:4.2.3.4)	aroB	Phenylalanine, tyrosine and tryptophan biosynthesis
140	A0PPH3	146 aa	3-dehydroquinate dehydratase (EC:4.2.1.10)	aroD	Phenylalanine, tyrosine and tryptophan biosynthesis
141	A0PPG9	277 aa	Shikimate 5-dehydrogenase (EC:1.1.1.25)	aroE	Phenylalanine, tyrosine and tryptophan biosynthesis
142	A0PP28	272 aa	Indole-3-glycerol-phosphate synthase (EC:4.1.1.48)	trpC	Phenylalanine, tyrosine and tryptophan biosynthesis
143	A0PRD3	431 aa	3-phosphoshikimate 1-carboxyvinyltransferase (EC:2.5.1.19)	aroA	Phenylalanine, tyrosine and tryptophan biosynthesis
144	A0PP18	244 aa	Phosphoribosyl isomerase A (EC:5.3.1.16)	hisA	Histidine metabolism
					Phenylalanine, tyrosine and tryptophan biosynthesis
145	A0PPH0	407 aa	Chorismate synthase (EC:4.2.3.5)	aroF	Phenylalanine, tyrosine and tryptophan biosynthesis
146	A0PTM6	367 aa	Anthranilate phosphoribosyltransferase (EC:2.4.2.18)	trpD	Phenylalanine, tyrosine and tryptophan biosynthesis
147	A0PP26	512 aa	Anthranilate synthase component Ivgn	trpE	Phenylalanine, tyrosine and tryptophan biosynthesis
148	A0PSB5	202 aa	chorismate mutase (EC:5.4.99.5)	Mul_2974	Phenylalanine, tyrosine and tryptophan biosynthesis
149	A0PX17	315 aa	Prephenate dehydratase (EC:4.2.1.51)	pheA	Phenylalanine, tyrosine and tryptophan biosynthesis
150	A0PVK4	314 aa	Prephenate dehydrogenase ( EC:1.3.1.12)	tyrA	Phenylalanine, tyrosine and tryptophan biosynthesis
					Novobiocin biosynthesis
151	A0PV49	143 aa	Aspartate alpha-decarboxylase (EC:4.1.1.11)	paND	beta-Alanine metabolism
					Pantothenate and CoA biosynthesis
152	A0PV50	315 aa	Pantoate--beta-alanine ligase (EC:6.3.2.1)	paNC	beta-Alanine metabolism
					Pantothenate and CoA biosynthesis
153	A0PMG4	298 aa	Taurine catabolism dioxygenase	tauD	Taurine and hypotaurine metabolism
154	A0PTI6	488 aa	UDP-N-acetylmuramate--L-alanine ligase (EC:6.3.2.8)	murC	D-Glutamine and D-glutamate metabolism
					Peptidoglycan biosynthesis
155	A0PTI9	488 aa	UDP-N-acetylmuramoyl-L-alanyl-D-glutamate synthetase (EC:6.3.2.9)	murD	D-Glutamine and D-glutamate metabolism
					Peptidoglycan biosynthesis
156	A0PUH6	271 aa	Glutamate racemase (EC:5.1.1.3)	murI	D-Glutamine and D-glutamate metabolism
157	A0PME2	388 aa	Alanine racemase (EC:5.1.1.1)	alr	D-Alanine metabolism
158	A0PQ03	373 aa	D-alanyl-alanine synthetase A (EC:6.3.2.4)	ddl	D-Alanine metabolism
					Peptidoglycan biosynthesis
159	A0PTJ0	359 aa	Phospho-N-acetylmuramoyl-pentapeptide-transferase (EC:2.7.8.13)	mraY	Peptidoglycan biosynthesis
160	A0PQW1	276 aa	UNdecaprenyl pyrophosphate phosphatase (EC:3.6.1.27)	uppP	Peptidoglycan biosynthesis
161	A0PTI7	399 aa	Undecaprenyldiphospho-muramoylpentapeptide beta-N-acetylglucosaminyltransferase (EC:2.4.1.227)	murG	Peptidoglycan biosynthesis
162	A0PNQ8	415 aa	Penicillin-binding protein	dacC	Peptidoglycan biosynthesis
163	A0PKC9	419 aa	Penicillin-binding protein	pbpA	Peptidoglycan biosynthesis
164	A0PX57	1180 aa	Transmembrane protein	Mul_5603	Peptidoglycan biosynthesis
165	A0PTJ4	691 aa	Penicillin-binding membrane protein	pbpB	Peptidoglycan biosynthesis
166	A0PTS1	546 aa	Thiamine biosynthesis protein	thiC	Thiamine metabolism
167	A0PTS0	275 aa	Phosphomethylpyrimidine kinase (EC:2.7.4.7)	thiD	Thiamine metabolism
168	A0PRY1	339 aa	Thiamine biosynthesis oxidoreductase	thiO	Thiamine metabolism
169	A0PQ05	321 aa	Thiamine monophosphate kinase (EC:2.7.4.16)	thiL	Thiamine metabolism
170	A0PRX9	264 aa	Thiazole synthase	thiG	Thiamine metabolism
171	A0PPL6	425 aa	Bifunctional 3,4-dihydroxy-2-butanone 4-phosphate synthase/GTP cyclohydrolase II protein (EC:3.5.4.25)	ribA2	Riboflavin metabolism
172	A0PPL2	339 aa	Bifunctional riboflavin biosynthesis protein	ribG	Riboflavin metabolism
173	A0PPL7	160 aa	6,7-dimethyl-8-ribityllumazine synthase	ribH	Riboflavin metabolism
174	A0PPL5	207 aa	Riboflavin synthase subunit alpha (EC:2.5.1.9)	ribC	Riboflavin metabolism
175	A0PRM8	280 aa	Acid phosphatase	Mul_2672	Aminobenzoate degradation
					Riboflavin metabolism
176	A0PSY8	317 aa	Pyridoxal biosynthesis lyase PdxS	snzP	Vitamin B6 metabolism
177	A0PSY6	198 aa	Glutamine amidotransferase subunit PdxT	snoP	Vitamin B6 metabolism
178	A0PQL9	186 aa	Pyrazinamidase/nicotinamidase	pncA	Nicotinate and nicotinamide metabolism
179	A0PLR7	305 aa	Ketopantoate reductase	apbA	Pantothenate and CoA biosynthesis
180	A0PU01	344 aa	Bifunctional Nicotinate-Nucleotide adenylyltransferase NadD/hypothetical protein	NadD	Nicotinate and nicotinamide metabolism
181	A0PP10	352 aa	Quinolinate synthetase	NadA	Nicotinate and nicotinamide metabolism
182	A0PNG6	297 aa	3-methyl-2-oxobutanoate hydroxymethyltransferase (EC:2.1.2.11)	panB	Pantothenate and CoA biosynthesis
183	A0PKS1	312 aa	Pantothenate kinase (EC:2.7.1.33)	coaA	Pantothenate and CoA biosynthesis
184	A0PQ17	157 aa	Phosphopantetheine adenylyltransferase (EC:2.7.7.3)	coaD	Pantothenate and CoA biosynthesis
185	A0PP03	226 aa	Dithiobiotin synthetase (EC:6.3.3.3)	bioD	Biotin metabolism
186	A0PP05	350 aa	Biotin synthase (EC:2.8.1.6)	bioB	Biotin metabolism
187	A0PRJ0	276 aa	Bifunctional protein	birA	Biotin metabolism
188	A0PNB2	160 aa	6-pyruvoyl tetrahydrobiopterin synthase	Mul_1264	Folate biosynthesis
189	A0PV55	133 aa	Dihydroneopterin aldolase	folB	Folate biosynthesis
190	A0PV54	175 aa	2-amino-4-hydroxy-6-hydroxymethyldihydropteridine pyrophosphokinase	folk	Folate biosynthesis
191	A0PLB9	296 aa	4-amino-4-deoxychorismate lyase (EC:4.1.3.38)	pabC	Folate biosynthesis
192	A0PML1	291 aa	Dihydropteroate synthase 2	folP2	Folate biosynthesis
193	A0PQG8	165 aa	Dihydrofolate reductase	dfrA	One carbon pool by folate
					Folate biosynthesis
194	A0PWA7	197 aa	Hypothetical protein	Mul_4694	One carbon pool by folate
195	A0PW30	557 aa	Uroporphyrin-III C-methyltransferase	hemD	Porphyrin and chlorophyll metabolism
196	A0PNU6	340 aa	Ferrochelatase (EC:4.99.1.1)	hemH	Porphyrin and chlorophyll metabolism
197	A0PQB6	401 aa	Multifunctional enzyme siroheme synthase	cysG	Porphyrin and chlorophyll metabolism
198	A0PQB3	616 aa	Magnesium chelatase	Mul_2111	Porphyrin and chlorophyll metabolism
199	A0PW28	473 aa	Glutamyl-tRNA reductase	hemA	Porphyrin and chlorophyll metabolism
200	A0PQB4	204 aa	Cob(I)yrinic acid a,c-diamide adenosyltransferase (EC:2.5.1.17)	cobO	Porphyrin and chlorophyll metabolism
201	A0PU57	491 aa	Cobyric acid synthase	cobQ1	Porphyrin and chlorophyll metabolism
202	A0PNF6	313 aa	Cobalamin biosynthesis protein	cobD	Porphyrin and chlorophyll metabolism
203	A0PTP1	186 aa	Bifunctional cobalamin biosynthesis protein	cobU	Porphyrin and chlorophyll metabolism
204	A0PTP2	358 aa	Nicotinate-nucleotide--dimethylbenzimidazole phosphoribosyltransferase (EC:2.4.2.21)	cobT	Porphyrin and chlorophyll metabolism
205	A0PTP3	252aa	Cobalamin synthase	cobs	Porphyrin and chlorophyll metabolism
206	A0PQP7	369 aa	Cobalamin biosynthesis protein	Ml_2288	Porphyrin and chlorophyll metabolism
207	A0PQP9	489 aa	Bifunctional protein, CobI-CobJ fusion protein	cobI	Porphyrin and chlorophyll metabolism
208	A0PQQ5	249 aa	precorrin-4 C11-methyltransferase	cobM	Porphyrin and chlorophyll metabolism
209	A0PVP1	247 aa	Precorrin 6A synthase	Mul_0687	Porphyrin and chlorophyll metabolism
210	A0PQQ4	242 aa	cobalt-precorrin-6x reductase (EC:1.3.1.54)	cobK	Porphyrin and chlorophyll metabolism
211	A0PQQ6	390 aa	Precorrin-6y methyltransferase	cobL	Porphyrin and chlorophyll metabolism
212	A0PQP8	208 aa	Precorrin-8X methylmutase (EC:5.4.1.2)	cobH	Porphyrin and chlorophyll metabolism
213	A0PQB5	458 aa	Cobyrinic acid a,c-diamide synthase	CobB	Porphyrin and chlorophyll metabolism
214	A0PQN9	1190 aa	Cobaltochelatase subunit (EC:6.6.1.2)	cobN	Porphyrin and chlorophyll metabolism
215	A0PPQ4	309 aa	Antibiotic ABC transporter transmembrane protein	Mul_1857	Oxidative phosphorylation
					Porphyrin and chlorophyll metabolism
					Two-component system
216	A0PLS9	308 aa	1,4-dihydroxy-2-naphthoate octaprenyltransferase	menA	Ubiquinone and other terpenoid-quinone biosynthesis
217	A0PLU7	327 aa	O-succinylbenzoate synthase	menC	Ubiquinone and other terpenoid-quinone biosynthesis
218	A0PV29	227 aa	2-C-methyl-D-erythritol 4-phosphate cytidylyltransferase (EC:2.7.7.60)	ispD	Terpenoid backbone biosynthesis
219	A0PW69	307 aa	4-diphosphocytidyl-2-C-methyl-D-erythritol kinase (EC:2.7.1.148)	ispE	Terpenoid backbone biosynthesis
220	A0PV28	159 aa	2-C-methyl-D-erythritol 2,4-cyclodiphosphate synthase	ispF	Terpenoid backbone biosynthesis
221	A0PTK8	370 aa	Phosphomevalonate kinase	Mul_3523	Terpenoid backbone biosynthesis
222	A0PQ97	363 aa	4-hydroxy-3-methylbut-2-en-1-yl diphosphate synthase (EC:1.17.7.1)	ispG	Terpenoid backbone biosynthesis
223	A0PKQ3	332 aa	4-hydroxy-3-methylbut-2-enyl diphosphate reductase (EC:1.17.1.2)	ispH	Terpenoid backbone biosynthesis
224	A0PS95	387 aa	Monooxygenase	Mul_2949	Limonene and pinene degradation
225	A0PT93	146 aa	Hypothetical protein	Mul_3384	Limonene and pinene degradation
226	A0PUY9	292 aa	CoA-transferase (alpha subunit)	Mul_4114	Geraniol degradation
					Naphthalene degradation
227	A0PMA8	201 aa	DTDP-4-dehydrorhamnose 3,5-epimerase	rmlC	Streptomycin biosynthesis
					Polyketide sugar unit biosynthesis
228	A0PRH4	308 aa	DTDP-6-deoxy-L-lyxo-4-hexulose reductase	rmlD	Streptomycin biosynthesis
					Polyketide sugar unit biosynthesis
229	A0PTW1	453 aa	Salicylate synthase	mbtI	Biosynthesis of siderophore group nonribosomal peptides
230	A0PTV4	434 aa	Lysine-N-oxygenase	mbtG	Biosynthesis of siderophore group nonribosomal peptides
231	A0PTV2	1024 aa	Polyketide synthase	mbtD	Biosynthesis of siderophore group nonribosomal peptides
232	A0PTU7	1512 aa	Non-ribosomal peptide synthetase	mbtF	Biosynthesis of siderophore group nonribosomal peptides
233	A0PQQ2	311 aa	Class a beta-lactamase	blaC	Penicillin and cephalosporin biosynthesis
					Two-component system
234	A0PLG3	145 aa	4-carboxymuconolactone decarboxylase	Mul_0480	Benzoate degradation
235	A0PX32	489 aa	Monooxygenase	ethA	Aminobenzoate degradation
236	A0PMC2	231 aa	Cutinase precursor	cut4	Bisphenol degradation
					Aminobenzoate degradation
237	A0PQN4	236 aa	Hypothetical protein	Mul_2272	Chlorocyclohexane and chlorobenzene degradation
					Fluorobenzoate degradation
					Toluene degradation
238	A0PV10	300 aa	Biphenyl-2,3-diol 1,2-dioxygenase	bphC	Chlorocyclohexane and chlorobenzene degradation
					Dioxin degradation
239	A0PMT0	530 aa	Monooxygenase	Mul_1053	Caprolactam degradation
240	A0PMB7	347 aa	DNA-directed RNA polymerase subunit alpha (EC:2.7.7.6)	rpoA	Purine metabolism
					Pyrimidine metabolism
					RNA polymerase
241	A0PPJ6	110 aa	DNA-directed RNA polymerase subunit omega (EC:2.7.7.6)	rpoZ	Purine metabolism
					Pyrimidine metabolism
					RNA polymerase
242	A0PM65	100 aa	50S ribosomal protein L23	rplW	Ribosome
243	A0PM68	176 aa	50S ribosomal protein L22	rplV	Ribosome
244	A0PM69	275 aa	30S ribosomal protein S3	rpsC	Ribosome
245	A0PM72	120 aa	30S ribosomal protein S17	rpsQ	Ribosome
246	A0PM79	132 aa	30S ribosomal protein S8	rpsH	Ribosome
247	A0PM80	179 aa	50S ribosomal protein L6	rplF	Ribosome
248	A0PM81	122 aa	50S ribosomal protein L18	rplR	Ribosome
249	A0PM84	146 aa	50S ribosomal protein L15	rplO	Ribosome
250	A0PMB4	124 aa	30S ribosomal protein S13	rpsM	Ribosome
251	A0PM19	206 aa	50S ribosomal protein L10	rplJ	Ribosome
252	A0PM08	235 aa	50S ribosomal protein L1	rplA	Ribosome
253	A0PQ79	276 aa	30S ribosomal protein S2	rpsB	Ribosome
254	A0PU17	103 aa	50S ribosomal protein L21	rplU	Ribosome
255	A0PW65	214 aa	50S ribosomal protein L25	rplY	Ribosome
256	A0PM97	441 aa	Preprotein translocase subunit	secY	Protein export
					Bacterial secretion system
257	A0PM05	162 aa	Preprotein translocase subunit	secE	Protein export
					Bacterial secretion system
258	A0PPE1	615 aa	Preprotein translocase subunit	secD	Protein export
					Bacterial secretion system
259	A0PPE0	113 aa	Preprotein translocase subunit	yajC	Protein export
					Bacterial secretion system
260	A0PX68	371 aa	Putative inner membrane protein translocase component	YidC	Protein export
					Bacterial secretion system
261	A0PRE5	950 aa	Preprotein translocase subunit	secA1	Protein export
					Bacterial secretion system
262	A0PVW0	130 aa	Sec-independent translocase	tatB	Protein export
					Bacterial secretion system
263	A0PQS7	316 aa	Sec-independent protein translocase transmembrane protein	tatC	Protein export
					Bacterial secretion system
264	A0PNY0	309 aa	Lipoprotein signal peptidase	lspA	Protein export
265	A0PQT2	267 aa	Proteasome (alpha subunit)	prcA	Proteasome
266	A0PU18	988 aa	Ribonuclease E	rne	RNA degradation
267	A0PUL3	621 aa	Transcription termiatio factor	rho	RNA degradation
268	A0PN08	500 aa	DNA polymerase		Purine metabolism
					Pyrimidine metabolism
					DNA replication
					Homologous recombination
					Mismatch repair
269	A0PNY7	1180 aa	DNA polymerase III subunit alpha (EC:2.7.7.7)	dnaE	Purine metabolism
					Pyrimidine metabolism
					DNA replication
					Mismatch repair
					Homologous recombination
270	A0PVG0	621 aa	DNA polymerase III subunits gamma and tau (EC:2.7.7.7) (dnaZX)	dnaZX	Purine metabolism
					Pyrimidine metabolism
					DNA replication
					Mismatch repair
					Homologous recombination
271	A0PV82	401 aa	DNA polymerase III subunit delta'(EC:2.7.7.7)	Mul_4220	Purine metabolism
					Pyrimidine metabolism
					DNA replication
					Mismatch repair
					Homologous recombination
272	A0PTY7	325 aa	Hypothetical protein	holA	Purine metabolism
					Pyrimidine metabolism
					DNA replication
					Mismatch repair
					Homologous recombination
273	A0PKH9	460 aa	Replicative DNA helicase	dnaB	DNA replication
274	A0PNR6	656 aa	DNA primase	dnaG	DNA replication
275	A0PKH6	171 aa	Single-stranded DNA-binding protein	ssb	DNA replication
					Mismatch repair
					Homologous recombination
276	A0PRK9	254 aa	Endonuclease VIII	nei	Base excision repair
277	A0PUJ4	495 aa	Ada regulatory protein	alkA	Base excision repair
278	A0PNK1	264 aa	Exodeoxyribonuclease III protein	xthA	Base excision repair
279	A0PM27	252 aa	Endonuclease IV (EC:3.1.21.2)	end	Base excision repair
280	A0PPM1	628 aa	Excinuclease ABC subunit C	uvrC	Nucleotide excision repair
281	A0PW58	1222 aa	Transcription-repair coupling factor	mfd	Nucleotide excision repair
282	A0PKB4	385 aa	Recombination protein F	recF	Homologous recombination
283	A0PTT2	265 aa	DNA repair protein RecO	recO	Homologous recombination
284	A0PVF2	203 aa	Recombination protein	recR	Homologous recombination
285	A0PT89	346 aa	Recombinase A	recA	Homologous recombination
286	A0PLZ3	1110 aa	Exodeoxyribonuclease V (beta chain)	recB	Homologous recombination
287	A0PLZ4	1099 aa	Exodeoxyribonuclease V (gamma chain	recC	Homologous recombination
288	A0PLZ2	587 aa	Exodeoxyribonuclease V (alpha chain)	recD	Homologous recombination
289	A0PPD2	197 aa	Holliday junction DNA helicase	ruvA	Homologous recombination
290	A0PPD1	184 aa	Holliday junction resolvase (EC:3.1.22.4)	ruvC	Homologous recombination
291	A0PQ10	743 aa	ATP-dependent DNA helicase RecG	recG	Homologous recombination
292	A0PPK4	648 aa	Primosome assembly protein	priA	Homologous recombination
293	A0PVQ0	291 aa	Hypothetical protein	Mul_4436	Non-homologous end-joining
294	A0PTC0	513 aa	ATP-dependent DNA ligase (EC:6.5.1.1)	ligB	Base excision repair
					Nucleotide excision repair
					Mismatch repair
					Non-homologous end-joining
295	A0PTX1	349 aa	Sulfate-binding lipoprotein	subI	ABC transporters
296	A0PTX0	300 aa	Sulfate-transport integral membrane protein ABC transporter	cyst	ABC transporters
297	A0PTW9	272 aa	Sulfate-transport integral membrane protein ABC transporter	cysW	ABC transporters
298	A0PSF5	237 aa	Molybdate-binding lipoprotein	modA	ABC transporters
299	A0PSF4	264 aa	Molybdenum-transport integral membrane protein ABC transporter	modB	ABC transporters
300	A0PVK8	315 aa	Osmoprotectant (glycine betaine/carnitine/choline/L-proline) binding lipoprotein	proX	ABC transporters
301	A0PVK6	248 aa	Osmoprotectant (glycine betaine/carnitine/choline/L-proline) transport integral membrane protein ABC transporter	proZ	ABC transporters
302	A0PQC8	299 aa	Sn-glycerol-3-phosphate transport integral membrane protein ABC transporter	ugpA	ABC transporters
303	A0PLC8	368 aa	Phosphate-binding protein 3 precursor	phoS3	ABC transporters
					Two-component system
304	A0PVQ3	324 aa	Phosphate-transport integral membrane ABC transporter	pstC2	ABC transporters
305	A0PLC9	302 aa	Phosphate-transport integral membrane ABC transporter	pstA	ABC transporters
306	A0PPE3	570 aa	ABC-type dipeptide transport system, periplasmic component	Mul_1727	ABC transporters
307	A0PUP2	325 aa	Ooligopeptide-transport integral membrane protein ABC transporter	oppB	ABC transporters
308	A0PUP3	297 aa	Oligopeptide-transport integral membrane protein ABC transporter	oppC	ABC transporters
309	A0PUP4	330 aa	Periplasmic iron-transport lipoprotein	oppD	ABC transporters
310	A0PN91	286 aa	Hypothetical protein	Mul_1240	ABC transporters
311	A0PKI8	318 aa	O-antigen/lipopolysaccharide transport integral membrane protein ABC transporter	rfbD	ABC transporters
312	A0PQZ2	297 aa	Cell division protein	ftsX	ABC transporters
313	A0PVZ5	227 aa	Two component sensory transduction protein	regX3	Two-component system
314	A0PL56	216 aa	Nitrate/Nitrite response regulator protein	NarL	Two-component system
315	A0PKB2	510 aa	Chromosomal replication initiation protein	dna	Two-component system
316	A0PKW9	446 aa	Two component sensor histidine kinase	prrB	Two-component system
317	A0PKW8	236 aa	Two component response transcriptional regulatory protein	prrA	Two-component system
318	A0PR05	585 aa	Two component sensor histidine kinase	devS	Two-component system
319	A0PR06	216 aa	Two compoet trascriptioal regulatory protein	devR	Two-component system
320	A0PQ53	112 aa	Nitrogen regulatory protein P-II	glnB	Two-component system
321	A0PW48	257 aa	Two component transcriptional regulator	trcR	Two-component system
322	A0PTE2	543 aa	Phosphoglucomutase	pgmA	Glycolysis / Gluconeogenesis
					Pentose phosphate pathway
					Galactose metabolism
					Purine metabolism
					Starch and sucrose metabolism
					Amino sugar and nucleotide sugar metabolism
					Streptomycin biosynthesis
323	A0PUN9	310 aa	Sulfate adenylyltransferase subunit 2 (EC:2.7.7.4)	cysD	Purine metabolism
					Selenocompound metabolism
					Sulfur metabolism
324	A0PQV7	263 aa	Monophosphatase	cysQ	Sulfur metabolism
325	A0PRG8	329 aa	LPPG:FO 2-phospho-L-lactate transferase	fbiA	Methane metabolism
326	A0PRG9	454 aa	F420-0--gamma-glutamyl ligase	fbiB	Methane metabolism
327	A0PUP1	163 aa	Carbonic anhydrase	Mul_3998	Nitrogen metabolism
328	A0PW00	344 aa	Hypothetical protein	Mul_4566	Purine metabolism
329	A0PP30	269 aa	Tryptophan synthase subunit alpha (EC:4.2.1.20)	trpA	Glycine, serine and threonine metabolism
					Phenylalanine, tyrosine and tryptophan biosynthesis
330	A0PRY2	220 aa	Thiamine-phosphate pyrophosphorylase (EC:2.5.1.3)	thiE	Thiamine metabolism
331	A0PLU9	548 aa	2-succinyl-5-enolpyruvyl-6-hydroxy-3-cyclohexene-1-carboxylate synthase (EC:2.5.1.64 4.1.1.71)	menD	Ubiquinone and other terpenoid-quinone biosynthesis
332	A0PPA4	307 aa	Inorganic polyphosphate/ATP-NAD kinase (EC:2.7.1.23)	ppnK	Nicotinate and nicotinamide metabolism
333	A0PU11	680 aa	NAD synthetase (EC:6.3.1.5)	nadE	Nicotinate and nicotinamide metabolism
334	A0PU93	130 aa	4'-phosphopantetheinyl transferase (EC:2.7.8.7)	acpS	Pantothenate and CoA biosynthesis
335	A0PQ95	402 aa	1-deoxy-D-xylulose 5-phosphate reductoisomerase (EC:1.1.1.267)	dxr	Terpenoid backbone biosynthesis
336	A0PM62	101 aa	30S ribosomal protein S10	rpsJ	Ribosome
337	B2HJZ3	406 aa	Transmembrane alkane 1-monooxygenase	alkB_1	Fatty acid metabolism
338	A0PX54	481 aa	Poly(a) polymerase	pcnA	RNA degradation
339	A0PUL8	550 aa	Arginyl-tRNA synthetase (EC:6.1.1.19)	argS	Aminoacyl-tRNA biosynthesis
340	A0PPE8	420 aa	Histidyl-tRNA synthetase (EC:6.1.1.21)	hisS	Aminoacyl-tRNA biosynthesis
341	A0PP66	347 aa	Phenylalanyl-tRNA synthetase subunit alpha (EC:6.1.1.20)	pheS	Aminoacyl-tRNA biosynthesis
342	A0PKQ5	415 aa	Exodeoxyribonuclease VII large subunit (EC:3.1.11.6)	xseA	Mismatch repair
343	A0PU60	389 aa	Branched-chain alpha-keto acid dehydrogenase subunit E2	pdh	Glycolysis/Gluconeogenesis
					Citrate cycle (TCA cycle)
					Pyruvate metabolism
344	A0PKX4	431 aa	Type II citrate synthase	gltA	Citrate cycle (TCA cycle)
					Glyoxylate and dicarboxylate metabolism
345	A0PUJ6	417 aa	UDP-N-acetylglucosamine 1-carboxyvinyltransferase	murA	Amino sugar and nucleotide sugar metabolism
					Peptidoglycan biosynthesis
346	A0PPD9	446 aa	4-aminobutyrate aminotransferase	gabT	Alanine, aspartate and glutamate metabolism
					Valine, leucine and isoleucine degradation
					beta-Alanine metabolism
					Propanoate metabolism
					Butanoate metabolism
347	A0PV69	162 aa	Inorganic pyrophosphatase	ppa	Oxidative phosphorylation
348	A0PM94	329 aa	D-3-phosphoglycerate dehydrogenase	serA2	Glycine, serine and threonine metabolism
					Methane metabolism
349	A0PPT1	409 aa	Phosphoserine phosphatase	serB	Glycine, serine and threonine metabolism
					Methane metabolism
350	A0PTN5	664 aa	Asparagine synthetase	asnB	Alanine, aspartate and glutamate metabolism
					Nitrogen metabolism
351	A0PNH0	446 aa	Glutamine synthetase	glnA2	Alanine, aspartate and glutamate metabolism
					Arginine and proline metabolism
					Nitrogen metabolism
352	A0PX41	488 aa	Glutamate synthase subunit beta	gltD	Alanine, aspartate and glutamate metabolism
					Nitrogen metabolism
353	A0PTL7	243 aa	1-acylglycerol-3-phosphate O-acyltransferase	Mul_3537	Glycerolipid metabolism
					Glycerophospholipid metabolism
354	A0PND9	526 aa	Flavoprotein	Mul_1298	Ether lipid metabolism
355	A0PM24	1176 aa	DNA-directed RNA polymerase subunit beta	rpoB	Purine metabolism
					Pyrimidine metabolism
					RNA polymerase
356	A0PLI0	297 aa	Phosphoribosylaminoimidazole-succinocarboxamide synthase	purC	Purine metabolism
357	A0PUF8	204 aa	Putative deoxyribonucleotide triphosphate pyrophosphatase	Mul_3906	Purine metabolism
					Thiamine metabolism
358	A0PPI9	430 aa	Dihydroorotase	pyrC	Pyrimidine metabolism
359	A0PX60	332 aa	Thioredoxin reductase	trxB2	Pyrimidine metabolism
					Selenocompound metabolism
360	A0PLN6	429 aa	Aminotransferase AlaT	aspC	Alanine, aspartate and glutamate metabolism
					Valine, leucine and isoleucine biosynthesis
361	A0PWU8	449 aa	4-aminobutyrate aminotransferase	gabT_2	Glycine, serine and threonine metabolism
362	A0PU14	368 aa	Gamma-glutamyl kinase	proB	Arginine and proline metabolism
363	A0PPH1	184 aa	Shikimate kinase	aroK	Phenylalanine, tyrosine and tryptophan biosynthesis
364	A0PKN6	340 aa	6-phosphogluconate dehydrogenase-like protein	gnd2	Pentose phosphate pathway
					Glutathione metabolism
365	A0PPP5	373 aa	Transaldolase	tal	Pentose phosphate pathway
366	A0PN13	458 aa	Succinic semialdehyde dehydrogenase	gabD1	Alanine, aspartate and glutamate metabolism
					Tyrosine metabolism
					Butanoate metabolism
367	A0PL11	714 aa	Fatty oxidation protein FadB	fadB	Fatty acid metabolism
					Valine, leucine and isoleucine degradation
					Geraniol degradation
					Lysine degradation
					Benzoate degradation
					Tryptophan metabolism
					beta-Alanine metabolism
					Propanoate metabolism
					Butanoate metabolism
					Limonene and pinene degradation
					Caprolactam degradation
368	A0PN32	642 aa	Succinate dehydrogenase flavoprotein subunit	sdhA	Citrate cycle (TCA cycle)
					Oxidative phosphorylation
					Toluene degradation
					Butanoate metabolism
371	A0PTP8	367 aa	Glycine cleavage system aminomethyltransferase T	gcvT	Glycine, serine and threonine metabolism
					One carbon pool by folate
					Nitrogen metabolism
372	A0PMM0	382 aa	Acetyl-CoA acetyltransferase	fadA6_3	Fatty acid metabolism
					Valine, leucine and isoleucine degradation
					Geraniol degradation
					Benzoate degradation
					alpha-Linolenic acid metabolism
					Ethylbenzene degradation
373	A0PLW3	341 aa	NAD(P)H-dependent glycerol-3-phosphate dehydrogenase	gpdA1	Glycerophospholipid metabolism
374	A0PV65	202 aa	Hypoxanthine-guanine phosphoribosyltransferase	hpt	Purine metabolism
375	A0PRI6	171 aa	Phosphoribosylaminoimidazole carboxylase catalytic subunit	PurE	Purine metabolism
376	A0PLH3	475 aa	Adenylosuccinate lyase	purB	Purine metabolism
					Alanine, aspartate and glutamate metabolism
377	A0PMH3	527 aa	GMP synthase	guaA	Purine metabolism
378	A0PM98	181 aa	Adenylate kinase	adk	Purine metabolism
379	A0PP11	524 aa	L-aspartate oxidase	nadB	Alanine, aspartate and glutamate metabolism
					Nicotinate and nicotinamide metabolism
380	A0PUL5	360 aa	Threonine synthase	thrC	Glycine, serine and threonine metabolism
					Vitamin B6 metabolism
381	A0PNQ2	449 aa	O-acetylhomoserine aminocarboxypropyltransferase	metC	Cysteine and methionine metabolism
382	A0PM17	302 aa	Carbohydrate kinase	Mul_0739	Glycolysis/Gluconeogenesis
					Galactose metabolism
					Starch and sucrose metabolism
					Amino sugar and nucleotide sugar metabolism
					Streptomycin biosynthesis
383	A0PN31	248 aa	Fumarate reductase iron-sulfur subunit	sdhB_1	Citrate cycle (TCA cycle)
					Oxidative phosphorylation
					Butanoate metabolism
					Toluene degradation
384	A0PLY0	385 aa	Galactose-1-phosphate uridylyltransferase	galT	Galactose metabolism
					Amino sugar and nucleotide sugar metabolism
385	A0PNY8	608 aa	Fatty-acid-CoA ligase	fadD11	Aminobenzoate degradation
					Limonene and pinene degradation
					Caprolactam degradation
386	A0PRS1	399 aa	Aminotransferase	Mul_2727	Cysteine and methionine metabolism
					Selenocompound metabolism
					Nitrogen metabolism
					Sulfur metabolism
387	A0PT06	621 aa	Long-chain-fatty-acid-CoA ligase	fadD11_1	Fatty acid metabolism
388	A0PN17	253 aa	Glycerophosphoryl diester phosphodiesterase	glpQ2	Glycerophospholipid metabolism
389	A0PP35	293 aa	Acyl-CoA thioesterase II	tesB1	Biosynthesis of unsaturated fatty acids
390	A0PPA9	207 aa	NUDIX hydrolase	Mul_1689	Purine metabolism
391	A0PLX7	243 aa	Adenylate cyclase	Mul_0687	Purine metabolism
392	A0PNJ1	362 aa	Adenosine deaminase	add	Purine metabolism
393	A0PKL3	179 aa	Orotate phosphoribosyltransferase	pyre	Pyrimidine metabolism
394	A0PP84	370 aa	D-amino acid oxidase	aao_1	Glycine, serine and threonine metabolism
					enicillin and cephalosporin biosynthesis
					Arginine and proline metabolism
					D-Arginine and D-ornithine metabolism
395	A0PRK4	446 aa	L-lysine aminotransferase	lat	Lysine biosynthesis
396	A0PQ81	472 aa	Amidase	amiC	Arginine and proline metabolism
					Phenylalanine metabolism
					Tryptophan metabolism
					Cyanoamino acid metabolism
					Aminobenzoate degradation
					Styrene degradation
397	A0PV11	295 aa	2-hydroxy-6-oxo-6-phenylhexa-2,4-dienoate hydrolase	bphD	Phenylalanine metabolism
398	A0PTE8	311 aa	Citrate lyase beta subunit	citE_2	Citrate cycle (TCA cycle)
					Two-component system
399	A0PPP2	247 aa	6-phosphogluconolactonase	devB	Pentose phosphate pathway
400	A0PLZ9	238 aa	Glyoxalase II	glob	Pyruvate metabolism
401	A0PNV7	625 aa	Methylmalonyl-CoA mutase small subunit	mutA	Valine, leucine and isoleucine degradation
					Glyoxylate and dicarboxylate metabolism
					Propanoate metabolism
402	A0PVT6	455 aa	Oxidoreductase		Glyoxylate and dicarboxylate metabolism
403	A0PKL6	276 aa	Enoyl-CoA hydratase	echA8_1	Fatty acid metabolism
					Valine, leucine and isoleucine degradation
					Geraniol degradation
					Lysine degradation
					Benzoate degradation
					Tryptophan metabolism
					beta-Alanine metabolism
					Aminobenzoate degradation
					Propanoate metabolism
					Butanoate metabolism
					Limonene and pinene degradation
					Caprolactam degradation
404	A0PR40	238 aa	NADH dehydrogenase subunit C	nuoC	Oxidative phosphorylation
405	A0PR42	251 aa	NADH dehydrogenase subunit E	nuoE	Oxidative phosphorylation
406	A0PLF7	456 aa	Cytochrome P450 51B1	cyp51B1	Steroid biosynthesis
407	A0PNE1	511 aa	Glycerol-3-phosphate dehydrogenase	glpD1	Glycerophospholipid metabolism
408	A0PQF0	371 aa	Secreted L-alanine dehydrogenase	ald	Alanine, aspartate and glutamate metabolism
					Taurine and hypotaurine metabolism
409	A0PNZ2	426 aa	Threonine dehydratase	ilvA	Glycine, serine and threonine metabolism
					Valine, leucine and isoleucine biosynthesis
410	A0PLC3	280 aa	Thiosulfate sulfurtransferase	cysA2	Cysteine and methionine metabolism
					Sulfur relay system
411	A0PL16	556 aa	Pyruvate or indole-3-pyruvate decarboxylase	pdc	Tryptophan metabolism
