# Supplementary material for: Comparative Genomics Analysis of Mycobacterium ulcerans for the Identification of Putative Essential Genes and Therapeutic Candidates
Source: PLoS One. 2012 Aug 13;7(8):e43080. doi: 10.1371/journal.pone.0043080 (PMC3418265; doi:10.1371/journal.pone.0043080)
Supplement: Table S3 — Essential genes/proteins of M. ulcerans identified from unique metabolic pathways and pathways common to M. ulcerans and humans. (XLSX) [file pone.0043080.s003.xlsx]

## Sheet: Sheet1
Table S3: Essential genes/proteins of M. ulcerans identified from unique metabolic pathways and pathways common to M. ulcerans and humans.
No	Uniprot ID	Protein	Essential Proteins	Genes	Associated metabolic pathways	DEG hit	DEG ID	Strand	COG	CAI	Enzymes type
		length	(Enzymes and Non enzymes)
1	A0PRG4	466 aa	Phosphomannmutase/Phosphoglucomutase (EC:5.4.2.2)	manB	Glycolysis/Gluconeogenesis	Mycobacterium tuberculosis H37Rv	DEG10100520	Leading	COG1109G	0.694	Isomerase
					Pentose phosphate pathway
					Fructose and mannose metabolism
					Galactose metabolism
					Purine metabolism
					Starch and sucrose metabolism
					Amino sugar and nucleotide sugar metabolism
					Streptomycin biosynthesis
2	A0PT57	264 aa	Polyphosphate glucokinase (EC:2.7.1.63)	ppgK	Glycolysis/Gluconeogenesis	Mycobacterium tuberculosis H37Rv	DEG10100428	Lagging	COG1940KG	0.698	Transferase
					Amino sugar and nucleotide sugar metabolism
3	A0PVN7	554 aa	Glucose-6-phosphate isomerase (EC:5.3.1.9)	pgi	Glycolysis/Gluconeogenesis	Mycobacterium tuberculosis H37Rv	DEG10100140	Lagging	COG0166G	0.649	Isomerase
					Pentose phosphate pathway
					Starch and sucrose metabolism
					Amino sugar and nucleotide sugar metabolism
4	A0PKR4	362 aa	Fructose 1,6-bisphosphatase II (EC:3.1.3.11)	glpX	Glycolysis/Gluconeogenesis	Haemophilus influenzae Rd KW20	DEG10050219	Leading	COG1494G	0.7	Hydrolase
					Pentose phosphate pathway
					Fructose and mannose metabolism
5	A0PPX5	343 aa	6-phosphofructokinase (EC:2.7.1.11)	pkfA	Glycolysis/Gluconeogenesis	Bacillus subtilis 168	DEG10010211	Leading	COG0205G	0.661	Transferase
					Pentose phosphate pathway
					Fructose and mannose metabolism
					Galactose metabolism
					Methane metabolism
6	A0PKJ8	344 aa	Fructose-bisphosphate aldolase (EC:4.1.2.13)	fba	Glycolysis/Gluconeogenesis	Vibrio cholerae N16961	DEG10030089	Lagging	COG0191G	0.718	Lyase
					Pentose phosphate pathway
					Fructose and mannose metabolism
					Methane metabolism
7	A0PPN4	261 aa	Triosephosphate isomerase (EC:5.3.1.1)	tpiA	Glycolysis/Gluconeogenesis	Mycobacterium tuberculosis H37Rv	DEG10100234	Leading	COG0149G	0.665	Isomerase
					Fructose and mannose metabolism
					Inositol phosphate metabolism
8	A0PPN2	339 aa	Glyceraldehyde 3-phosphate dehydrogenase (EC:1.2.1.12)	gap	Glycolysis/Gluconeogenesis	Mycobacterium tuberculosis H37Rv	DEG10100232	Leading	COG0057G	0.724	Oxidoreductase
9	A0PPN3	416 aa	Phosphoglycerate kinase (EC:2.7.2.3)	pgk	Glycolysis / Gluconeogenesis	Mycobacterium tuberculosis H37Rv	DEG10100233	Leading	COG0126G	0.632	Transferase
10	A0PW55	428 aa	Phosphopyruvate hydratase (EC:4.2.1.11)	eno	Glycolysis / Gluconeogenesis	Mycobacterium tuberculosis H37Rv	DEG10100156	Leading	COG0148G	0.702	Lyase
					Methane metabolism
					RNA degradation
11	A0PMX1	609 aa	phosphoenolpyruvate carboxykinase (EC:4.1.1.32)	pckA	Glycolysis / Gluconeogenesis	Acinetobacter baylyi ADP1	DEG10130338	Leading	COG1274C	0.793	Lyase
					Citrate cycle (TCA cycle)
					Pyruvate metabolism
12	A0PP34	472 aa	Pyruvate kinase (EC:2.7.1.40)	pykA	Glycolysis / Gluconeogenesis	Mycobacterium tuberculosis H37Rv	DEG10100271	Leading	COG0469G	0.629	Transferase
					Purine metabolism
					Pyruvate metabolism
13	A0PLQ1	622 aa	Molecular chaperone	dnaK	RNA degradation	Mycobacterium tuberculosis H37Rv	DEG10100038	Leading	COG0443O	0.78
14	A0PNE9	929 aa	Pyruvate dehydrogenase subunit E1 (EC:1.2.4.1)	aceE	Glycolysis/Gluconeogenesis	Salmonella enterica serovar Typhi	DEG10160025	Lagging	COG2609C	0.747	Oxidoreductase
					Citrate cycle (TCA cycle)
					Valine, leucine and isoleucine biosynthesis
					Pyruvate metabolism
					Butanoate metabolism
15	A0PVA1	660 aa	Acetyl-CoA synthetase (EC:6.2.1.1)	acs	Glycolysis/Gluconeogenesis	Staphylococcus aureus N315	DEG10020206	Lagging	COG0365I	0.734	Ligase
					Pyruvate metabolism
					Propanoate metabolism
					Methane metabolism
16	A0PQJ0	464 aa	Dihydrolipoamide dehydrogenase (EC:1.8.1.4)	lpd	Glycolysis / Gluconeogenesis	Mycobacterium tuberculosis H37Rv	DEG10100061	Leading	COG1249C	0.715	Oxidoreductase
					Citrate cycle (TCA cycle)
					Glycine, serine and threonine metabolism
					Valine, leucine and isoleucine degradation
					Pyruvate metabolism
17	A0PLG1	489 aa	NAD-dependent aldehyde dehydrogenase (EC:1.2.4.1)	aldA	Glycolysis / Gluconeogenesis	Staphylococcus aureus N315	DEG10020294	Leading	COG1012C	0.639	Oxidoreductase
					Pentose and glucuronate interconversions
					Ascorbate and aldarate metabolism
					Fatty acid metabolism
					Valine, leucine and isoleucine degradation
					Lysine degradation
					Arginine and proline metabolism
					Histidine metabolism
					Tryptophan metabolism
					beta-Alanine metabolism
					Glycerolipid metabolism
					Pyruvate metabolism
					Chloroalkane and chloroalkene degradation
					propanoate metabolism
					Limonene and pinene degradation
18	A0PLF4	375 aa	Zinc-containing alcohol dehydrogenase NAD-dependent	adhB	Glycolysis / Gluconeogenesis	Haemophilus influenzae Rd KW20	DEG10050086	Lagging	COG1062C	0.776	Oxidoreductase
			(EC:1.1.1.284 1.1.1.1)		Fatty acid metabolism
					Tyrosine metabolism
					Chloroalkane and chloroalkene degradation
					Naphthalene degradation
					Methane metabolism
19	A0PU28	363 aa	2-oxoglutarate ferredoxin oxidoreductase subunit beta (EC:1.2.7.3)	porB	Citrate cycle (TCA cycle)	Helicobacter pylori 26695	DEG10080096	Leading	COG1013C	0.668	Oxidoreductase
20	A0PTE2	543aa	phosphoglucomutase (EC:5.4.2.2)	pgmA	Glycolysis / Gluconeogenesis	Salmonella enterica serovar Typhi	DEG10160142	Leading	COG0033G	0.685	Isomerase
					Pentose phosphate pathway
					Galactose metabolism
					Purine metabolism
					Starch and sucrose metabolism
					Amino sugar and nucleotide sugar metabolism
					Streptomycin biosynthesis
21	A0PVV1	329 aa	Malate dehydrogenase (EC:1.1.1.37)	mdh	Citrate cycle (TCA cycle)	Acinetobacter baylyi ADP1	DEG10130404	Leading	COG0039C	0.774	Oxidoreductase
					Pyruvate metabolism
					Glyoxylate and dicarboxylate metabolism
					Methane metabolism
22	A0PKX4	431 aa	Type II citrate synthase (EC:2.3.3.1)	gltA	Citrate cycle (TCA cycle)	Acinetobacter baylyi ADP1	DEG10130349	Lagging	COG0372C	0.811	Transferase
					Glyoxylate and dicarboxylate metabolism
23	A0PNT7	939 aa	Aconitate hydratase (EC:4.2.1.3)	can	Citrate cycle (TCA cycle)	Mycobacterium tuberculosis H37Rv	DEG10100247	Lagging	COG1048C	0.765	Lyase
					Glyoxylate and dicarboxylate metabolism
24	A0PQ16	1131 aa	Pyruvate carboxylase (EC:6.4.1.1)	pca	Citrate cycle (TCA cycle)	Mycobacterium tuberculosis H37Rv	DEG10100471	Leading	COG1038C	0.72	Ligase
					Pyruvate metabolism
25	A0PWV6	745 aa	Isocitrate dehydrogenase (EC:1.1.1.42)	icd2	Citrate cycle (TCA cycle)	Francisella novicida U112	DEG10120309	Lagging	COG2838C	0.727	Oxidoreductase
					Glutathione metabolism
26	A0PKR5	476 aa	Fumarate hydratase (EC:4.2.1.2)	fumC	Citrate cycle (TCA cycle)	Mycobacterium tuberculosis H37Rv	DEG10100163	Leading	COG0114C	0.732	Lyase
27	A0PTQ1	588 aa	Dihydrolipoamide acetyltransferase (EC:2.3.1.61)	sucB	Citrate cycle (TCA cycle)	Mycobacterium tuberculosis H37Rv	DEG10100348	Lagging	COG0508C	0.677	Transferase
					Lysine degradation
28	A0PKN7	338 aa	Glucose-6-phosphate 1-dehydrogenase (EC:1.1.1.49)	zwf1	Pentose phosphate pathway	Escherichia coli MG1655 I	DEG10180311	Lagging	COG0364G	0.631	Oxidoreductase
					Glutathione metabolism
29	A0PKN6	340 aa	6-phosphogluconate dehydrogenase-like protein (EC:1.1.1.44)	gnd2	Pentose phosphate pathway	Mycobacterium tuberculosis H37Rv	DEG10100164	Lagging	COG1023G	0.678	Oxidoreductase
					Glutathione metabolism
30	A0PPP6	700 aa	Tranketolase (EC:2.2.1.1)	tkt	Pentose phosphate pathway	Mycobacterium tuberculosis H37Rv	DEG10100237	Lagging	COG0021G	0.681	Transferase
31	A0PPL1	232 aa	Ribulose-phosphate 3-epimerase (EC:5.1.3.1)	rpe	Pentose phosphate pathway	Acinetobacter baylyi ADP1	DEG10130116	Leading	COG0036G	0.63	Isomerase
					Pentose and glucuronate interconversions
32	A0PU39	159 aa	Ribose-5-phosphate isomerase B (EC:5.3.1.6)	rpiB	Pentose phosphate pathway	Mycoplasma genitalium G37	DEG10060327	Leading	COG0698G	0.693	Isomerase
33	A0PPP5	373 aa	Transaldolase (EC:2.2.1.2)	tal	Pentose phosphate pathway	Mycobacterium tuberculosis H37Rv	DEG10100236	Lagging	COG0176G	0.666	Transferase
34	A0PW61	326 aa	Ribose-phosphate pyrophosphokinase (EC:2.7.6.1)	prsA	Pentose phosphate pathway	Mycobacterium tuberculosis H37Rv	DEG10100154	Lagging	COG0462FE	0.739	Transferase
					Purine metabolism
35	A0PVY3	226 aa	Deoxyribose-phosphate aldolase (EC:4.1.2.4)	deoC	Pentose phosphate pathway	Staphylococcus aureus N315	DEG10020240	Lagging	COG0274F	0.66	Lyase
36	A0PWA6	305 aa	UTP--glucose-1-phosphate uridylyltransferase (EC:2.7.7.9)	galU	Pentose and glucuronate interconversions	Mycobacterium tuberculosis H37Rv	DEG10100148	Leading	COG1210M	0.65	Transferase
					Galactose metabolism
					Starch and sucrose metabolism
					Amino sugar and nucleotide sugar metabolism
37	A0PRG2	408 aa	Mannose-6-phosphate isomerase (EC:5.3.1.8)	manA	Fructose and mannose metabolism	Mycobacterium tuberculosis H37Rv	DEG10100519	Leading	COG1482G	0.618	Isomerase
					Starch and sucrose metabolism
					Amino sugar and nucleotide
					sugar metabolism
38	A0PRH2	358 aa	D-alpha-D-mannose-1-phosphate guanylyltransferase (EC:2.7.7.13)	manB	Fructose and mannose metabolism	Mycobacterium tuberculosis H37Rv	DEG10100521	Leading	COG1208MJ	0.733	Transferase
					Amino sugar and nucleotide
					sugar metabolism
39	A0PLT1	346 aa	UDP-glucose 4-epimerase (EC:5.1.3.2)	galE3	Galactose metabolism	Pseudomonas aeruginosa UCBPP-PA14	DEG10150056	Leading	COG0451MG	0.654	Isomerase
					Amino sugar and nucleotide sugar metabolism
40	A0PVW7	404 aa	Glucose-1-phosphate adenylyltransferase (EC:2.7.7.27)	glgC	Starch and sucrose metabolism	Vibrio cholerae N16961	DEG10030336	Leading	COG0448G	0.67	Transferase
					Amino sugar and nucleotide sugar metabolism
41	A0PUT6	500 aa	Alpha-trehalose-phosphate synthase (EC:2.4.1.15)	otsA	Starch and sucrose metabolism	Mycobacterium tuberculosis H37Rv	DEG10100552	Lagging	COG0380G	0.695	Transferase
42	A0PSL9	723 aa	4-alpha-glucanotransferase (EC:2.4.1.25)	malQ	Starch and sucrose metabolism	Haemophilus influenzae Rd KW20	DEG10050488	Lagging	COG1640G	0.619	Transferase
43	A0PW60	492 aa	Bifunctional N-acetylglucosamiNe-1-phosphate (EC:2.7.7.23)	glmU	Amino sugar and nucleotide sugar metabolism	Mycobacterium tuberculosis H37Rv	DEG10100155	Lagging	COG1207M	0.742	Transferase
44	A0PUI6	731 aa	Glycogen branching enzyme (EC:2.4.1.18)	glgB	Starch and sucrose metabolism	Mycobacterium tuberculosis H37Rv	DEG10100210	Lagging	COG0296G	0.642	Transferase
45	A0PNQ6	388 aa	N-acetylglucosamine-6-phosphate deacetylase (EC:3.5.1.25)	nagA	Amino sugar and nucleotide	Mycobacterium tuberculosis H37Rv	DEG10100528	Lagging	COG1820G	0.678	Hydrolase
46	A0PMD3	445 aa	Phosphoglucosamine mutase (EC:5.4.2.10)	glmM	Amino sugar and nucleotide sugar metabolism	Mycobacterium tuberculosis H37Rv	DEG10100543	Leading	COG1109G	0.662	Isomerase
47	A0PVY7	366 aa	UDP-N-acetylenolpyruvoylglucosamine reductase (EC:1.1.1.158)	murB	Amino sugar and nucleotide sugar metabolism	Acinetobacter baylyi ADP1	DEG10130238	Lagging	COG0812M	0.647	Oxidoreductase
					Peptidoglycan biosynthesis
48	A0PMD7	625 aa	Glucosamine--fructose-6-phosphate aminotransferase (EC:2.6.1.16)	glmS	Alanine, aspartate and glutamate metabolism	Mycobacterium tuberculosis H37Rv	DEG10100542	Leading	COG0449M	0.733	Transferase
					Amino sugar and nucleotide
					sugar metabolism
49	A0PUJ6	417 aa	UDP-N-acetylglucosamine 1-carboxyvinyltransferase (EC:2.5.1.7)	murA	Amino sugar and nucleotide sugar metabolism	Mycobacterium tuberculosis H37Rv	DEG10100209	Leading	COG0766M	0.595	Transferase
					Peptidoglycan biosynthesis
50	A0PKT8	405 aa	Acetyl-CoA acetyltransferase (EC:2.6.1.16)	fadA3	Fatty acid metabolism	Staphylococcus aureus NCTC 8325	DEG10170015	Leading	COG0183I	0.717	Transferase
					Synthesis and degradation of ketone bodies
					Valine, leucine and isoleucine degradation
					Lysine degradation
					Benzoate degradation
					Tryptophan metabolism
					Pyruvate metabolism
					Glyoxylate and dicarboxylate metabolism
					Propanoate metabolism
					Butanoate metabolism
					Terpenoid backbone biosynthesis
					Two-component system
51	A0PVE6	566 aa	2-isopropylmalate synthase (EC:2.3.3.13)	leuA	Valine, leucine and isoleucine biosynthesis	Mycobacterium tuberculosis H37Rv	DEG10100584	Lagging	COG0119E	0.792	Transferase
					Pyruvate metabolism
52	A0PKW2	493 aa	Acetyl-coenzyme a carboxylase carboxyl transferase (subunit beta)	accD3	Fatty acid biosynthesis	Staphylococcus aureus NCTC 8325	DEG10170255	Leading	COG0777I	0.618	Ligase
			(EC:6.4.1.2)		Pyruvate metabolism
					Propanoate metabolism
53	A0PRY8	379 aa	Acetate kinase (EC:2.7.2.1)	ackA	Pyruvate metabolism	Vibrio cholerae N16961	DEG10030589	Leading	COG0282C	0.599	Transferase
					Taurine and hypotaurine metabolism
					Propanoate metabolism
					Methane metabolism
54	A0PNE3	473 aa	Acetyl/propionyl-CoA carboxylase (beta subunit)	accD6	Valine, leucine and isoleucine degradation	Mycobacterium tuberculosis H37Rv	DEG10100362	Lagging	COG4799I	0.732
					Glyoxylate and dicarboxylate metabolism
					Propanoate metabolism
55	A0PWJ6	587 aa	Putative oxalyl-CoA decarboxylase (EC:4.1.1.8)	oxcA	Glyoxylate and dicarboxylate metabolism	Mycobacterium tuberculosis H37Rv	DEG10100012	Lagging	COG0028EH	0.643	Lyase
56	A0PPD9	446 aa	4-aminobutyrate aminotransferase (EC:2.6.1.19 2.6.1.22)	gabT	Alanine, aspartate and glutamate metabolism	Mycobacterium tuberculosis H37Rv	DEG10100283	Lagging	COG0160E	0.758	Transferase
					Valine, leucine and isoleucine degradation
					beta-Alanine metabolism
					Propanoate metabolism
					Butanoate metabolism
57	A0PWD0	300 aa	Succinyl-CoA synthetase subunit alpha (EC:6.2.1.5)	sucD	Citrate cycle (TCA cycle)	Mycobacterium tuberculosis H37Rv	DEG10100143	Leading	COG0074C	0.801	Ligase
					Propanoate metabolism
					C5-Branched dibasic acid metabolism
58	A0PN13	458 aa	Succinic semialdehyde dehydrogenase (EC:1.2.1.79)	gabD1	Alanine, aspartate and glutamate metabolism	Salmonella typhimurium LT2	DEG10110085	Lagging	COG1012C	0.741	Oxidoreductase
					Tyrosine metabolism
					Butanoate metabolism
59	A0PL11	714 aa	Fatty oxidation protein (EC:1.1.1.35 4.2.1.17 5.1.2.3)	fadB	Fatty acid metabolism	Mycobacterium tuberculosis H37Rv	DEG10100301	Lagging	COG1250I	0.81	Oxidoreductase
					Valine, leucine and isoleucine degradation
					Geraniol degradation
					Lysine degradation
					Benzoate degradation
					Tryptophan metabolism
					beta-Alanine metabolism
					Propanoate metabolism
					Butanoate metabolism
					Limonene and pinene degradation
					Caprolactam degradation
60	A0PVX4	288 aa	3-hydroxybutyryl-CoA dehydrogenase (EC:1.1.1.157)	fadB2	Benzoate degradation	Mycobacterium tuberculosis H37Rv	DEG10100301	Lagging	COG1250I	0.627	Oxidoreductase
					Butanoate metabolism
61	A0PPZ6	473 aa	Isopropylmalate isomerase large subunit (EC:4.2.1.33)	leuC	Valine, leucine and isoleucine biosynthesis	Haemophilus influenzae Rd KW20	DEG10050348	Leading	COG0065E	0.633	Lyase
					C5-Branched dibasic acid metabolism
62	A0PV69	162 aa	Inorganic pyrophosphatase (EC:3.6.1.1)	ppa	Oxidative phosphorylation	Vibrio cholerae N16961	DEG10030510	Lagging	COG0221C	0.786	Hydrolase
63	A0PR39	184 aa	NADH dehydrogenase subunit B (EC:1.6.5.3)	nuoB	Oxidative phosphorylation	Helicobacter pylori 26695	DEG10080241	Leading	COG0377C	0.623	Oxidoreductase
64	A0PR41	432 aa	NADH dehydrogenase subunit D (EC:1.6.5.3)	nuoD	Oxidative phosphorylation	Francisella novicida U112	DEG10120378	Leading	COG0649C	0.716	Oxidoreductase
65	A0PR43	448 aa	NADH dehydrogenase I (chain F) NuoF (NADH-ubiquinone oxidoreductase chain F) (EC:1.6.5.3)	nuoF	Oxidative phosphorylation	Francisella novicida U112	DEG10120376	Leading	COG1894C	0.696	Oxidoreductase
66	A0PR44	805 aa	NADH dehydrogenase subunit G (EC:1.6.5.3)	nuoG	Oxidative phosphorylation	Francisella novicida U112	DEG10120375	Leading	COG1034C	0.711	Oxidoreductase
67	A0PR45	424 aa	NADH dehydrogenase subunit H (EC:1.6.5.3)	nuoH	Oxidative phosphorylation	Francisella novicida U112	DEG10120374	Leading	COG1005C	0.726	Oxidoreductase
68	A0PR49	633 aa	NADH dehydrogenase subunit L (EC:1.6.5.3)	nuoL	Oxidative phosphorylation	Francisella novicida U112	DEG10120370	Leading	COG1009CP	0.737	Oxidoreductase
69	A0PR50	529 aa	NADH dehydrogenase subunit M (EC:1.6.5.3)	NuoM	Oxidative phosphorylation	Francisella novicida U112	DEG10120369	Leading	COG1008C	0.73	Oxidoreductase
70	A0PN32	642 aa	Succinate dehydrogenase flavoprotein subunit (EC:1.3.5.1)	sdhA	Citrate cycle (TCA cycle)	Francisella novicida U112	DEG10120353	Lagging	COG1053C	0.762	Oxidoreductase
					Oxidative phosphorylation
					Toluene degradation
					Butanoate metabolism
71	A0PUK0	483 aa	F0F1 ATP synthase subunit beta (EC:3.6.3.14)	atpD	Oxidative phosphorylation	Mycobacterium tuberculosis H37Rv	DEG10100207	Leading	COG0055C	0.704	Hydrolase
72	A0PUK2	549 aa	F0F1 ATP synthase subunit alpha (EC:3.6.3.14)	atpA	Oxidative phosphorylation	Mycobacterium tuberculosis H37Rv	DEG10100205	Leading	COG0056C	0.717	Hydrolase
73	A0PUK1	304 aa	F0F1 ATP synthase subunit gamma (EC:3.6.3.14)	atpG	Oxidative phosphorylation	Mycobacterium tuberculosis H37Rv	DEG10100206	Leading	COG0224C	0.633	Hydrolase
74	A0PUK3	445 aa	F0F1 ATP synthase subunit delta (EC:3.6.3.14)	atpH	Oxidative phosphorylation	Mycobacterium tuberculosis H37Rv	DEG10100204	Leading	COG0712C	0.609	Hydrolase
75	A0PUJ9	126 aa	F0F1 ATP synthase subunit epsilon (EC:3.6.3.14)	atpC	Oxidative phosphorylation	Mycobacterium tuberculosis H37Rv	DEG10100208	Leading	COG0355C	0.598	Hydrolase
76	A0PUK6	250 aa	F0F1 ATP synthase subunit A (EC:3.6.3.14)	atpB	Oxidative phosphorylation	Francisella novicida U112	DEG10120362	Leading	COG0356C	0.729	Hydrolase
77	A0PTM9	394 aa	Rieske iron-sulfur protein	qcrA	Oxidative phosphorylation	Mycobacterium tuberculosis H37Rv	DEG10100342	Lagging	COG0723C	0.688
78	A0PTN0	561 aa	Ubiquinol-cytochrome c reductase	qcrB	Oxidative phosphorylation	Mycobacterium tuberculosis H37Rv	DEG10100343	Lagging	COG1290C	0.707
79	A0PTM8	301 aa	Ubiquinol-cytochrome c reductase	qcrC	Oxidative phosphorylation	Mycobacterium tuberculosis H37Rv	DEG10100341	Lagging	COG2010C	0.589
80	A0PTM7	203 aa	cytochrome c oxidase (subunit III) (EC:1.9.3.1)	ctaE	Oxidative phosphorylation	Mycobacterium tuberculosis H37Rv	DEG10100340	Lagging	COG1845C	0.617	Oxidoreductase
81	A0PNG8	578 aa	cytochrome c oxidase polypeptide I (EC:1.9.3.1)	ctaD	Oxidative phosphorylation	Mycobacterium tuberculosis H37Rv	DEG10100496	Leading	COG0843C	0.677	Oxidoreductase
82	A0PTN4	367 aa	Transmembrane cytochrome c oxidase (subunit II) (EC:1.9.3.1)	ctaC	Oxidative phosphorylation	Mycobacterium tuberculosis H37Rv	DEG10100344	Leading	COG1622C	0.696	Oxidoreductase
83	A0PP39	538 aa	Integral membrane cytochrome d ubiquinol oxidase (subunit II) (EC:1.10.3.-)	cydB	Oxidative phosphorylation	Mycobacterium tuberculosis H37Rv	DEG10100272	Lagging	COG1294C	0.549	Oxidoreductase
84	A0PKS0	426 aa	serine hydroxymethyltransferase (EC:2.1.2.1)	glyA	Glycine, serine and threonine metabolism	Bacillus subtilis 168	DEG10010253	Leading	COG0112E	0.675	Transferase
					Cyanoamino acid metabolism
					One carbon pool by folate
					Methane metabolism
85	A0PM94	329 aa	D-3-phosphoglycerate dehydrogenase (EC:1.1.1.95)	serA2	Glycine, serine and threonine metabolism	Mycobacterium tuberculosis H37Rv	DEG10100481	Lagging	COG0111HE	0.661	Oxidoreductase
					Methane metabolism
86	A0PQH6	743 aa	Catalase-peroxidase-peroxynitritase T (EC:1.11.1.21)	katG	Phenylalanine metabolism	Salmonella typhimurium LT2	DEG10110209	Leading	COG0376P	0.732	Oxidoreductase
					Tryptophan metabolism
					Methane metabolism
87	A0PPT1	409 aa	Phosphoserine phosphatase (EC:3.1.3.3)	serB2	Glycine, serine and threonine metabolism	Mycobacterium tuberculosis H37Rv	DEG10100495	Lagging	COG0560E	0.735	Hydrolase
					Methane metabolism
88	A0PKY2	376 aa	Phosphoserine aminotransferase (EC:2.6.1.52)	serC	Glycine, serine and threonine metabolism	Mycobacterium tuberculosis H37Rv	DEG10100137	Leading	COG1932HE	0.75	Transferase
					Methane metabolism
					Vitamin B6 metabolism
89	A0PNX9	329 aa	L-aparaginase (EC:3.5.1.1)	ansA	Alanine, aspartate and glutamate metabolism	Escherichia coli MG1655 I	DEG10180443	Lagging	COG0252EJ	0.609	Hydrolase
					Cyanoamino acid metabolism
					Nitrogen metabolism
90	A0PTN5	664 aa	Asparagine synthetase (EC:6.3.5.4)	asnB	Alanine, aspartate and glutamate metabolism	Mycobacterium tuberculosis H37Rv	DEG10100345	Lagging	COG0367E	0.664	Ligase
					Nitrogen metabolism
91	A0PTP8	367 aa	Glycine cleavage system aminomethyltransferase T (EC:2.1.2.10)	gcvT	Glycine, serine and threonine metabolism	Mycobacterium tuberculosis H37Rv	DEG10100347	Leading	COG0404E	0.684	Transferase
					One carbon pool by folate
					Nitrogen metabolism
92	A0PTW5	555 aa	Ferredoxin-dependent nitrite reductase (EC:1.7.7.1)	nirA_2	Nitrogen metabolism	Mycobacterium tuberculosis H37Rv	DEG10100379	Lagging	COG0155P	0.664	Oxidoreductase
93	A0PNH0	446 aa	Glutamine synthetase (EC:6.3.1.2)	glnA2	Alanine, aspartate and glutamate metabolism	Staphylococcus aureus NCTC 8325	DEG10170172	Leading	COG0174E	0.728	Ligase
					Arginine and proline metabolism
					Nitrogen metabolism
94	A0PX41	488 aa	Glutamate synthase subunit beta (EC:1.4.1.13)	gltD	Alanine, aspartate and glutamate metabolism	Mycobacterium tuberculosis H37Rv	DEG10100606	Leading	COG0493ER	0.664	Oxidoreductase
					Nitrogen metabolism
95	A0PLZ6	158 aa	Cyanate hydratase (EC:4.2.1.104)	cynS	Nitrogen metabolism	Escherichia coli MG1655 I	DEG10180066	Leading	COG1513P	0.698	Lyase
96	A0PUN8	616 aa	Bifunctional sulfate adenylyltransferase subunit 1/adenylylsulfate kinase protein (EC:2.7.7.4 2.7.1.25)	cysN	Purine metabolism	Mycobacterium tuberculosis H37Rv	DEG10100190	Leading	COG2895P	0.652	Transferase
					Selenocompound metabolism
					Sulfur metabolism
97	A0PNS0	228 aa	Serine acetyltransferase (EC:2.3.1.30)	cysE	Cysteine and methionine metabolism	Staphylococcus aureus NCTC 8325	DEG10170037	Lagging	COG1045E	0.69	Transferase
					Sulfur metabolism
98	A0PRP4	244 aa	Phosphoadenosine phosphosulfate reductase (EC:1.8.4.8)	cycH1	Sulfur metabolism	Mycobacterium tuberculosis H37Rv	DEG10100380	Lagging	COG0175EH	0.712	Oxidoreductase
99	A0PNQ1	379 aa	Homoserine O-acetyltransferase (EC:2.3.1.31)	metX	Cysteine and methionine metabolism	Mycobacterium tuberculosis H37Rv	DEG10100530	Lagging	COG2021E	0.663	Transferase
					Sulfur metabolism
100	A0PLE3	123 aa	Hypothetical protein (EC:3.5.2.17)	mul_0457	Purine metabolism	Salmonella typhimurium LT2	DEG10110063	Leading	COG2351R	0.594	Hydrolase
101	A0PKT3	388 aa	Cystathionine gamma-synthase (EC:2.5.1.48)	metB	Cysteine and methionine metabolism	Haemophilus influenzae Rd KW20	DEG10050038	Lagging	COG0626E	0.638	Transferase
					Selenocompound metabolism
					Nitrogen metabolism
					Sulfur metabolism
102	A0PRJ6	597 aa	Bifunctional protein acetyl-/propionyl-coenzyme a carboxylase (alpha chain) (EC:6.3.4.14)	accA3	Fatty acid biosynthesis	Mycobacterium tuberculosis H37Rv	DEG10100527	Lagging	COG4770I	0.777	Ligase
103	A0PU94	3072 aa	Fatty acid sunthase (EC:2.3.1.-)	fas	Fatty acid biosynthesis	Mycobacterium tuberculosis H37Rv	DEG10100406	Leading	COG4982I	0.695	Transferase
104	A0PTL2	333 aa	3-oxoacyl-(acyl-carrier-protein) synthase III (EC:2.3.1.180)	fabH_1	Fatty acid biosynthesis	Staphylococcus aureus NCTC 8325	DEG10170098	Lagging	COG0332I	0.65	Transferase
105	A0PN26	454 aa	3-ketoacyl-(acyl-carrier-protein) reductase (EC:1.1.1.100)	fabG	Fatty acid biosynthesis	Vibrio cholerae N16961	DEG10030391	Leading	COG1028IQR	0.736	Oxidoreductase
106	A0PKR9	275 aa	Acyl-(acyl-carrier protein) desaturase (EC:1.14.19.2)	desA2	Fatty acid biosynthesis	Mycobacterium tuberculosis H37Rv	DEG10100162	Lagging	Not in cog	0.673	Oxidoreductase
107	A0PMM0	382 aa	Acetyl-CoA acetyltransferase (EC:2.3.1.16)	fadA6_3	Fatty acid metabolism	Staphylococcus aureus NCTC 8325	DEG10170015	Leading	COG0183I	0.607	Transferase
					Valine, leucine and isoleucine degradation
					Geraniol degradation
					Benzoate degradation
					alpha-Linolenic acid metabolism
					Ethylbenzene degradation
108	A0PT78	386 aa	Acyl-CoA dehydrogenase (EC:1.3.99.13)	fadE20	Fatty acid metabolism	Mycobacterium tuberculosis H37Rv	DEG10100400	Leading	COG1960I	0.648	Oxidoreductase
109	A0PRZ4	395 aa	Acyl-CoA dehydrogenase (EC:1.3.99.7)	fadE7	Fatty acid metabolism	Mycobacterium tuberculosis H37Rv	DEG10100046	Lagging	COG1960I	0.67	Oxidoreductase
					Lysine degradation
					Benzoate degradation
					Tryptophan metabolism
110	A0PU67	215 aa	Succinyl-CoA:3-ketoacid-coenzyme a transferase (beta subunit) (EC:2.8.3.5)	scoB	Synthesis and degradation of ketone bodies	Haemophilus influenzae Rd KW20	DEG10050265	Leading	COG2057I	0.677	Transferase
					Valine, leucine and isoleucine degradation
					Butanoate metabolism
111	A0PVD3	508 aa	Glycerol kinase (EC:2.7.1.30)	glpK	Glycerolipid metabolism	Staphylococcus aureus N315	DEG10020144	Leading	COG0554C	0.732	Transferase
112	A0PMI0	390 aa	Trehalose-6-phosphate phosphatase (EC:3.1.3.12)	otsB2	Starch and sucrose metabolism	Mycobacterium tuberculosis H37Rv	DEG10100533	Lagging	COG1877G	0.658	Hydrolase
113	A0PTL7	243 aa	1-acylglycerol-3-phosphate O-acyltransferase (EC:2.3.1.51)	Mul_3537	Glycerolipid metabolism	Mycobacterium tuberculosis H37Rv	DEG10100337	Leading	COG0204I	0.679	Transferase
					Glycerophospholipid metabolism
114	A0PLW3	341 aa	NAD(P)H-dependent glycerol-3-phosphate dehydrogenase EC:1.1.1.9	gpdA1	Glycerophospholipid metabolism	Acinetobacter baylyi ADP1	DEG10130185	Lagging	COG0240C	0.71	Oxidoreductase
115	A0PQ88	304 aa	Integral membrane phosphatidate cytidylyltransferase EC:2.7.7.41	cdsA	Glycerophospholipid metabolism	Mycobacterium tuberculosis H37Rv	DEG10100456	Leading	COG0575I	0.6	Transferase
116	A0PW48	257 aa	Two component transcriptional regulator	trcA	Two-component system	Streptococcus pneumoniae	DEG10070064	Lagging	COG0745TK	0.596
117	A0PND9	526 aa	Flavoprotein	Mul_1298	Ether lipid metabolism	Mycobacterium tuberculosis H37Rv	DEG10100363	Lagging	COG0277C	0.718
118	A0PLB2	546 aa	Amidophosphoribosyltransferase (EC:2.4.2.14)	purF	Purine metabolism	Mycobacterium tuberculosis H37Rv	DEG10100131	Leading	COG0034F	0.67	Transferase
					Alanine, aspartate and glutamate metabolism
119	A0PPE5	790 aa	GTP pyrophosphokinase (EC:2.7.6.5)	relA	Purine metabolism	Staphylococcus aureus NCTC 8325	DEG10170231	Leading	COG0317TK	0.701	Transferase
120	A0PM24	1176 aa	DNA-directed RNA polymerase subunit beta (EC:2.7.7.6)	rpoB	Purine metabolism	Mycobacterium tuberculosis H37Rv	DEG10100093	Leading	COG0085K	0.774	Transferase
					Pyrimidine metabolism
					RNA polymerase
121	A0PLG4	422 aa	Phosphoribosylamine--glycine ligase (EC:6.3.4.13)	purD	Purine metabolism	Mycobacterium tuberculosis H37Rv	DEG10100125	Leading	COG0151F	0.644	Ligase
122	A0PWC6	215 aa	Phosphoribosylglycinamide formyltransferase (EC:2.1.2.2)	purN	Purine metabolism	Streptococcus pneumoniae	DEG10070114	Leading	COG0299F	0.573	Transferase
					One carbon pool by folate
123	A0PU19	136 aa	Nucleoside diphosphate kinase (EC:2.7.4.6)	ndk	Purine metabolism	Vibrio cholerae N16961	DEG10030162	Leading	COG0105F	0.691	Transferase
					Pyrimidine metabolism
124	A0PQE7	753 aa	Polynucleotide phosphorylase/polyadenylase (EC:2.7.7.8)	gpsl	Purine metabolism	Staphylococcus aureus N315	DEG10020139	Leading	COG1185J	0.756	Transferase
					Pyrimidine metabolism
					RNA degradation
125	A0PPS1	693 aa	Ribonucleotide-diphosphate reductase subunit alpha (EC:1.17.4.1)	nrdE	Purine metabolism	Mycobacterium tuberculosis H37Rv	DEG10100498	Leading	COG0209F	0.758	Oxidoreductase
					Pyrimidine metabolism
126	A0PPJ5	208 aa	Guanylate kinase (EC:2.7.4.8)	gmK	Purine metabolism	Mycobacterium tuberculosis H37Rv	DEG10100223	Leading	COG0194F	0.57	Transferase
127	A0PPE4	184 aa	Adenine phosphoribosyltransferase (EC:2.4.2.7)	apt	Purine metabolism	Mycoplasma pulmonis UAB CTIP	DEG10140122	Leading	COG0503F	0.596	Transferase
128	A0PV65	202 aa	Hypoxanthine-guanine phosphoribosyltransferase (EC:2.4.2.8)	hpt	Purine metabolism	Bacillus subtilis 168	DEG10010017	Leading	COG0634F	0.652	Oxidoreductase
129	A0PLB3	387 aa	Phosphoribosylaminoimidazole synthetase (EC:6.3.3.1)	purM	Purine metabolism	Acinetobacter baylyi ADP1	DEG10130323	Leading	COG0150F	0.657	Ligase
130	A0PRI6	171 aa	Phosphoribosylaminoimidazole carboxylase catalytic subunit (EC:5.4.99.18)	purE	Purine metabolism	Mycobacterium tuberculosis H37Rv	DEG10100525	Leading	COG0041F	0.681	Isomerase
131	A0PLI0	297 aa	Phosphoribosylaminoimidazole-succinocarboxamide synthase 9EC:6.3.2.6)	purC	Purine metabolism	Mycobacterium tuberculosis H37Rv	DEG10100126	Leading	COG0152F	0.725	Ligase
132	A0PPN8	935 aa	Phosphoenolpyruvate carboxylase (EC:4.1.1.31)	Mul_1836	Pyruvate metabolism	Haemophilus influenzae Rd KW20	DEG10050596	Leading	COG2352C	0.676	Lyase
					Methane metabolism
133	A0PWC5	523 aa	Bifunctional phosphoribosylaminoimidazolecarboxamide formyltransferase/IMP cyclohydrolase (EC:3.5.4.10 2.1.2.3)	purH	Purine metabolism	Mycobacterium tuberculosis H37Rv	DEG10100145	Leading	COG0138F	0.701	Hydrolase
					One carbon pool by folate
134	A0PMH3	527 aa	GMP synthase (EC:6.3.5.2)	guaA	Purine metabolism	Mycobacterium tuberculosis H37Rv	DEG10100534	Leading	COG0519F	0.727	Ligase
135	A0PMG0	532 aa	Inosine 5'-monophosphate dehydrogenase (EC:1.1.1.205)	guaB2	Purine metabolism	Mycobacterium tuberculosis H37Rv	DEG10100536	Leading	COG0516F	0.737	Oxidoreductase
136	A0PS01	432 aa	Adenylosuccinate synthetase (EC:6.3.4.4)	purA	Purine metabolism	Mycobacterium tuberculosis H37Rv	DEG10100041	Leading	COG0104F	0.703	Ligase
137	A0PM98	181 aa	Adenylate kinase (EC:2.7.4.3)	adk	Purine metabolism	Staphylococcus aureus NCTC 8325	DEG10170313	Leading	COG0563F	0.673	Transferase
138	A0PUF8	204 aa	Putative deoxyribonucleotide triphosphate pyrophosphatase (EC:3.6.1.19)	Mul_3906	Purine metabolism	Staphylococcus aureus N315	DEG10020106	Leading	COG0127F	0.671	Hydrolase
					Thiamine metabolism
139	A0PW12	200 aa	carbon monoxyde dehydrogenase	coxS1	Purine metabolism	Pseudomonas aeruginosa UCBPP-PA14	DEG10150183	Lagging	COG2080C	0.605
140	A0PSG2	577 aa	Urease subunit alpha (EC:3.5.1.5)	ureC	Purine metabolism	Mycobacterium tuberculosis H37Rv	DEG10100307	Leading	COG0804E	0.638	Hydrolase
					Arginine and proline metabolism
					Atrazine degradation
141	A0PT52	154 aa	Deoxyuridine 5'-triphosphate nucleotidohydrolase (EC:3.6.1.23)	dut	Purine metabolism	Mycobacterium tuberculosis H37Rv	DEG10100425	Leading	COG0756F	0.608	Hydrolase
142	A0PQG7	266 aa	Thymidylate synthase (EC:2.1.1.45)	thyA	Pyrimidine metabolism	Escherichia coli MG1655 I	DEG10180428	Leading	COG0207F	0.656	Transferase
					One carbon pool by folate
143	A0PQH0	253 aa	FAD-dependent thymidylate synthase (EC:2.1.1.148)	thyX	Pyrimidine metabolism	Mycobacterium tuberculosis H37Rv	DEG10100438	Leading	COG1351F	0.738	Transferase
					One carbon pool by folate
144	A0PPI9	430 aa	Dihydroorotase (EC:3.5.2.3)	pyrC	Pyrimidine metabolism	Mycobacterium tuberculosis H37Rv	DEG10100219	Leading	COG0044F	0.663	Hydrolase
145	A0PPI8	320 aa	Aspartate carbamoyltransferase catalytic subunit (EC:2.1.3.2)	pyrB	Pyrimidine metabolism	Mycobacterium tuberculosis H37Rv	DEG10100218	Leading	COG0540F	0.694	Transferase
					Alanine, aspartate and glutamate metabolism
146	A0PPJ1	375 aa	Carbamoyl phosphate synthase small subunit (EC:6.3.5.5)	carA	Pyrimidine metabolism	Mycobacterium tuberculosis H37Rv	DEG10100221	Leading	COG0505EF	0.649	Ligase
					Alanine, aspartate and glutamate metabolism
147	A0PX60	332 aa	Thioredoxin reductase (EC:1.8.1.9)	trxB2	Pyrimidine metabolism	Mycobacterium tuberculosis H37Rv	DEG10100609	Lagging	COG0492O	0.69	Oxidoreductase
					Selenocompound metabolism
148	A0PQW5	360 aa	Dihydroorotate dehydrogenase 2 (EC:1.3.3.1)	pyrD	Pyrimidine metabolism	Acinetobacter baylyi ADP1	DEG10130186	Leading	COG0167F	0.648	Oxidoreductase
149	A0PPA8	583 aa	CTP synthetase (EC:6.3.4.2)	pyrG	Pyrimidine metabolism	Mycobacterium tuberculosis H37Rv	DEG10100294	Leading	COG0504F	0.657	Ligase
150	A0PSX3	242 aa	Cytidylate kinase (EC:2.7.4.14)	cmk	Pyrimidine metabolism	Mycobacterium tuberculosis H37Rv	DEG10100298	Leading	COG0283F	0.676	Transferase
151	A0PQ86	356 aa	Uridylate kinase (EC:2.7.4.22)	pyrH	Pyrimidine metabolism	Mycobacterium tuberculosis H37Rv	DEG10100458	Leading	COG0528F	0.556	Transferase
152	A0PLN6	429 aa	Aminotransferase AlaT (EC:2.6.1.66 2.6.1.2)	aspC	Alanine, aspartate and glutamate metabolism	Mycobacterium tuberculosis H37Rv	DEG10100035	Lagging	COG0436E	0.721	Transferase
					Valine, leucine and isoleucine biosynthesis
153	A0PP79	398 aa	Argininosuccinate synthase (EC:6.3.4.5)	argG	Alanine, aspartate and glutamate metabolism	Mycobacterium tuberculosis H37Rv	DEG10100285	Leading	COG0137E	0.729	Ligase
					Arginine and proline metabolism
154	A0PP80	470 aa	Argininosuccinate lyase (EC:4.3.2.1)	argH	Alanine, aspartate and glutamate metabolism	Mycobacterium tuberculosis H37Rv	DEG10100286	Leading	COG0165E	0.676	Lyase
					Arginine and proline metabolism
155	A0PP11	524 aa	L-aspartate oxidase (EC:1.4.3.16)	nadB	Alanine, aspartate and glutamate metabolism	Mycobacterium tuberculosis H37Rv	DEG10100257	Leading	COG0029H	0.619	Oxidoreductase
					Nicotinate and nicotinamide metabolism
156	A0PMI8	560 aa	Pyrroline-5-carboxylate dehydrogenase (EC:1.5.1.12)	rocA	Alanine, aspartate and glutamate metabolism	Mycobacterium tuberculosis H37Rv	DEG10100173	Leading	COG1012C	0.668	Oxidoreductase
					Tyrosine metabolism
157	A0PKT5	464 aa	Cystathionine beta-synthase (EC:4.2.1.22)	cbs	Glycine, serine and threonine metabolism	Francisella novicida U112	DEG10120293	Lagging	COG0031E	0.699	Lyase
					Cysteine and methionine metabolism
158	A0PWS3	461 aa	L-serine dehydratase (EC:4.3.1.17)	sdaA	Glycine, serine and threonine metabolism	Escherichia coli MG1655 I	DEG10180462	Leading	COG1760E	0.668	Lyase
					Cysteine and methionine metabolism
159	A0PP29	425 aa	Tryptophan synthase subunit beta (EC:4.2.1.20)	trpB	Glycine, serine and threonine metabolism	Mycobacterium tuberculosis H37Rv	DEG10100268	Leading	COG0133E	0.581	Lyase
					Phenylalanine, tyrosine and tryptophan biosynthesis
160	A0PSI1	945 aa	Glycine dehydrogenase (EC:1.4.4.2)	gcvB	Glycine, serine and threonine metabolism	Mycobacterium tuberculosis H37Rv	DEG10100306	Lagging	COG1003E	0.69	Oxidoreductase
161	A0PUL5	360 aa	Threonine synthase (EC:4.2.3.1)	thrC	Glycine, serine and threonine metabolism	Mycobacterium tuberculosis H37Rv	DEG10100194	Leading	COG0498E	0.676	Lyase
					Vitamin B6 metabolism
162	A0PUL4	314 aa	Homoserine kinase (EC:2.7.1.39)	thrB	Glycine, serine and threonine metabolism	Mycobacterium tuberculosis H37Rv	DEG10100195	Leading	COG0083E	0.516	Transferase
163	A0PUL6	441 aa	Homoserine dehydrogenase (EC:1.1.1.3)	thrA	Glycine, serine and threonine metabolism	Mycobacterium tuberculosis H37Rv	DEG10100193	Leading	COG0460E	0.62	Oxidoreductase
					Cysteine and methionine metabolism
					Lysine biosynthesis
164	A0PVE3	352 aa	Aspartate-semialdehyde dehydrogenase (EC:1.2.1.11)	asd	Glycine, serine and threonine metabolism	Mycobacterium tuberculosis H37Rv	DEG10100582	Leading	COG0136E	0.729	Oxidoreductase
					Cysteine and methionine metabolism
					Lysine biosynthesis
165	A0PWU8	449 aa	4-aminobutyrate aminotransferase (EC:2.6.1.76)	gabT2	Glycine, serine and threonine metabolism	Staphylococcus aureus N315	DEG10020011	Leading	COG0160E	0.584	Transferase
166	A0PVE4	421 aa	Aspartate kinase (EC:2.7.2.4)	ask	Glycine, serine and threonine metabolism	Mycobacterium tuberculosis H37Rv	DEG10100583	Leading	COG0527E	0.735	Transferase
					Cysteine and methionine metabolism
					Lysine biosynthesis
167	A0PNQ2	449 aa	O-acetylhomoserine aminocarboxypropyltransferase (EC:2.5.1.49)	metC	Cysteine and methionine metabolism	Acinetobacter baylyi ADP1	DEG10130269	Lagging	COG2873E	0.683	Transferase
168	A0PKM7	791 aa	5-methyltetrahydropteroyltriglutamate--homocysteine S-methyltransferase (EC:2.1.1.14)	metE	Cysteine and methionine metabolism	Mycobacterium tuberculosis H37Rv	DEG10100167	Leading	COG0620E	0.637	Transferase
					Selenocompound metabolism
169	A0PPJ8	403 aa	S-adenosylmethionine synthetase (EC:2.5.1.6)	metK	Cysteine and methionine metabolism	Mycobacterium tuberculosis H37Rv	DEG10100226	Leading	COG0192H	0.706	Transferase
170	A0PRF5	492 aa	S-adenosyl-L-homocysteine hydrolase (EC:3.3.1.1)	sahH	Cysteine and methionine metabolism	Mycobacterium tuberculosis H37Rv	DEG10100518	Leading	COG0499H	0.763	Hydrolase
171	A0PWP3	251 aa	Bifunctional Mta/Sah Nucleosidase (EC:2.6.1.76)	mtn	Cysteine and methionine metabolism	Francisella novicida U112	DEG10120127	Leading	COG0775F	0.633	Transferase
172	A0PTP7	368 aa	Branched-chain amino acid aminotransferase (EC:2.6.1.42)	ilvE	Valine, leucine and isoleucine degradation	Mycobacterium tuberculosis H37Rv	DEG10100346	Leading	COG0115EH	0.691	Transferase
					Valine, leucine and isoleucine biosynthesis
					Pantothenate and CoA biosynthesis
173	A0PPY6	339 aa	3-isopropylmalate dehydrogenase (EC:1.1.1.85)	leuB	Valine, leucine and isoleucine biosynthesis	Mycobacterium tuberculosis H37Rv	DEG10100480	Leading	COG0473CE	0.647	Oxidoreductase
174	A0PPY3	333 aa	ketol-acid reductoisomerase (EC:1.1.1.86)	ilvC	Valine, leucine and isoleucine biosynthesis	Mycobacterium tuberculosis H37Rv	DEG10100483	Leading	COG0059EH	0.829	Oxidoreductase
					Pantothenate and CoA biosynthesis
175	A0PMV4	564 aa	Dihydroxy-acid dehydratase (EC:4.2.1.9)	ilvD	Valine, leucine and isoleucine biosynthesis	Mycobacterium tuberculosis H37Rv	DEG10100014	Lagging	COG0129EG	0.69	Lyase
176	A0PNX6	1066 aa	Isoleucyl-tRNA synthetase (EC:6.1.1.5)	ileS	Valine, leucine and isoleucine biosynthesis	Bacillus subtilis 168	DEG10010110	Leading	COG0060J	0.632	Ligase
					Aminoacyl-tRNA biosynthesis
177	A0PU22	886 aa	Valyl-tRNA synthetase (EC:6.1.1.9)	valS	Valine, leucine and isoleucine biosynthesis	Mycobacterium tuberculosis H37Rv	DEG10100396	Leading	COG0525J	0.666	Ligase
					Aminoacyl-tRNA biosynthesis
178	A0PPF2	296 aa	Dihydrodipicolinate synthase (EC:4.2.1.52)	dapA1	Lysine biosynthesis	Bacillus subtilis 168	DEG10010140	Leading	COG0329EM	0.661	Lyase
179	A0PTJ1	525 aa	UDP-N-acetylmuramoylalaNyl-D-glutamyl-2,6-diaminopimelate-D-alanyl-D-alanyl ligase (EC:6.3.2.10)	murF	Lysine biosynthesis	Mycobacterium tuberculosis H37Rv	DEG10100329	Leading	COG0770M	0.634	Ligase
					Peptidoglycan biosynthesis
180	A0PMK6	314 aa	Transferase (EC:2.3.1.117)	Mul_0953	Lysine biosynthesis	Mycobacterium tuberculosis H37Rv	DEG10100494	Lagging	COG2171E	0.664	Transferase
181	A0PPE8	420aa	Histidyl-tRNA synthetase (EC:6.1.1.21)	hisS	Aminoacyl-tRNA biosynthesis	Mycobacterium tuberculosis H37Rv	DEG10100416	Leading	COG0124J	0.687	Ligase
182	A0PTJ2	559 aa	UDP-N-acetylmuramoylalanyl-D-glutamate--2,6-diaminopimelate ligase (EC:6.3.2.13)	murE	Lysine biosynthesis	Bacillus subtilis 168	DEG10010102	Leading	COG0769M	0.6	Ligase
					Peptidoglycan biosynthesis
183	A0PP73	350 aa	N-acetyl-gamma-glutamyl-phosphate reductase (EC:1.2.1.38)	argC	Lysine biosynthesis	Mycobacterium tuberculosis H37Rv	DEG10100280	Leading	COG0002E	0.553	Oxidoreductase
					Arginine and proline metabolism
184	A0PMK7	354 aa	Succinyl-diaminopimelate desuccinylase (EC:3.5.1.18)	dapE	Lysine biosynthesis	Mycobacterium tuberculosis H37Rv	DEG10100178	Leading	COG0624E	0.648	Hydrolase
185	A0PT80	290 aa	Diaminopimelate epimerase (EC:5.1.1.7)	dapF	Lysine biosynthesis	Mycobacterium tuberculosis H37Rv	DEG10100431	Leading	COG0253E	0.673	Isomerase
186	A0PUL7	472 aa	Diaminopimelate decarboxylase EC:4.1.1.20	lysA	Lysine biosynthesis	Mycobacterium tuberculosis H37Rv	DEG10100192	Leading	COG0019E	0.654	Lyase
187	A0PP74	404 aa	Bifunctional ornithine acetyltransferase/N-acetylglutamate synthase protein (EC:2.3.1.35 2.3.1.1)	argJ	Arginine and proline metabolism	Mycobacterium tuberculosis H37Rv	DEG10100281	Leading	COG0137E	0.552	Transferase
188	A0PP75	293 aa	Acetylglutamate kinase (EC:2.7.2.8)	argB	Lysine biosynthesis	Mycobacterium tuberculosis H37Rv	DEG10100282	Leading	COG0548E	0.571	Transferase
					Arginine and proline metabolism
189	A0PU14	368 aa	Gamma-glutamyl kinase (EC:2.7.2.11)	proB	Arginine and proline metabolism	Mycobacterium tuberculosis H37Rv	DEG10100390	Leading	COG0263E	0.597	Transferase
190	A0PP76	396 aa	Acetylornithine aminotransferase (EC:2.6.1.11)	argD	Arginine and proline metabolism	Mycobacterium tuberculosis H37Rv	DEG10100283	Leading	COG4992E	0.576	Transferase
191	A0PP77	308 aa	Ornithine carbamoyltransferase (EC:2.1.3.3)	argF	Arginine and proline metabolism	Mycobacterium tuberculosis H37Rv	DEG10100284	Leading	COG0078E	0.648	Transferase
192	A0PU04	423 aa	Gamma-glutamyl phosphate reductase (EC:1.2.1.41)	proA	Arginine and proline metabolism	Acinetobacter baylyi ADP1	DEG10130093	Leading	COG0014E	0.676	Oxidoreductase
193	A0PN94	414 aa	Ornithine aminotransferase	rocD	Arginine and proline metabolism	Staphylococcus aureus N315	DEG10020011	Leading	COG4992E	0.633
194	A0PW04	294 aa	Pyrroline-5-carboxylate reductase (EC:1.5.1.2)	proC	Arginine and proline metabolism	Mycobacterium tuberculosis H37Rv	DEG10100063	Lagging	COG0345E	0.615	Oxidoreductase
195	A0PMI9	319 aa	Proline dehydrogenase (EC:1.5.99.8)	putA	Arginine and proline metabolism	Mycobacterium tuberculosis H37Rv	DEG10100174	Leading	COG0506E	0.633	Transferase
196	A0PQU9	286 aa	ATP phosphoribosyltransferase (EC:2.4.2.17)	hisG	Histidine metabolism	Mycobacterium tuberculosis H37Rv	DEG10100317	Lagging	COG0040E	0.657	Transferase
197	A0PP18	244 aa	Phosphoribosyl isomerase A (EC:5.3.1.16)	hisA	Histidine metabolism	Mycobacterium tuberculosis H37Rv	DEG10100262	Leading	COG0106E	0.573	Isomerase
					Phenylalanine, tyrosine and tryptophan biosynthesis
198	A0PKW9	446 aa	Two component sensor histidine kinase (EC:2.7.13.3)	prrB	Two-component system	Mycobacterium tuberculosis H37Rv	DEG10100147	Leading	COG0642T	0.679	Transferase
199	A0PP20	261 aa	Imidazole glycerol phosphate synthase subunit (EC:4.1.3.-)	hisF	Histidine metabolism	Mycobacterium tuberculosis H37Rv	DEG10100263	Leading	COG0107E	0.56	Lyase
200	A0PP17	201 aa	Imidazole glycerol phosphate synthase subunit (EC:2.4.2.-)	hisH	Histidine metabolism	Mycobacterium tuberculosis H37Rv	DEG10100261	Leading	COG0118E	0.679	Transferase
201	A0PP21	111 aa	Phosphoribosyl-AMP cyclohydrolase (EC:3.5.4.19)	hisl	Histidine metabolism	Mycobacterium tuberculosis H37Rv	DEG10100264	Leading	COG0139E	0.613	Hydrolase
202	A0PP16	210 aa	Imidazoleglycerol-phosphate dehydratase (EC:4.2.1.19)	hisB	Histidine metabolism	Mycobacterium tuberculosis H37Rv	DEG10100260	Leading	COG0131E	0.647	Hydrolase
203	A0PP14	447 aa	Histidinol dehydrogenase (EC:1.1.1.23)	hisD	Histidine metabolism	Mycobacterium tuberculosis H37Rv	DEG10100258	Leading	COG0141E	0.601	Oxidoreductase
204	A0PNQ4	339 aa	Tryptophanyl-tRNA synthetase (EC:6.1.1.2)	trpS	Tryptophan metabolism	Mycobacterium tuberculosis H37Rv	DEG10100529	Leading	COG0180J	0.686	Ligase
205	A0PTL3	462 aa	3-deoxy-D-arabino-heptulosonate 7-phosphate synthase (EC:2.5.1.54)	aroG1	Phenylalanine, tyrosine and tryptophan biosynthesis	Mycobacterium tuberculosis H37Rv	DEG10100335	Leading	COG3200E	0.628	Transferase
206	A0PPH2	362 aa	3-dehydroquinate synthase (EC:4.2.3.4)	aroB	Phenylalanine, tyrosine and tryptophan biosynthesis	Mycobacterium tuberculosis H37Rv	DEG10100410	Leading	COG0337E	0.703	Lyase
207	A0PPH3	146 aa	3-dehydroquinate dehydratase (EC:4.2.1.10)	aroD	Phenylalanine, tyrosine and tryptophan biosynthesis	Mycobacterium tuberculosis H37Rv	DEG10100409	Leading	COG0757E	0.695	Lyase
208	A0PPG9	277 aa	Shikimate 5-dehydrogenase (EC:1.1.1.25)	aroE	Phenylalanine, tyrosine and tryptophan biosynthesis	Mycobacterium tuberculosis H37Rv	DEG10100413	Leading	COG0169E	0.646	Oxidoreductase
209	A0PP28	272 aa	Indole-3-glycerol-phosphate synthase (EC:4.1.1.48)	trpC	Phenylalanine, tyrosine and tryptophan biosynthesis	Mycobacterium tuberculosis H37Rv	DEG10100267	Leading	COG0134E	0.577	Lyase
210	A0PPH1	184 aa	Shikimate kinase (EC:2.7.1.71)	aroK	Phenylalanine, tyrosine and tryptophan biosynthesis	Mycobacterium tuberculosis H37Rv	DEG10100411	Leading	COG0703E	0.653	Transferase
211	A0PPH0	407 aa	Chorismate synthase (EC:4.2.3.5)	aroF	Phenylalanine, tyrosine and tryptophan biosynthesis	Mycobacterium tuberculosis H37Rv	DEG10100412	Leading	COG0082E	0.739	Lyase
212	A0PTM6	367 aa	Anthranilate phosphoribosyltransferase (EC:2.4.2.18)	trpD	Phenylalanine, tyrosine and tryptophan biosynthesis	Mycobacterium tuberculosis H37Rv	DEG10100339	Leading	COG0547E	0.613	Transferase
213	A0PP26	512 aa	Anthranilate synthase Component I (EC:4.1.3.27)	trpE	Phenylalanine, tyrosine and tryptophan biosynthesis	Mycobacterium tuberculosis H37Rv	DEG10100265	Leading	COG0147EH	0.593	Lyase
214	A0PX17	315 aa	Prephenate dehydratase (EC:4.2.1.51)	pheA	Phenylalanine, tyrosine and tryptophan biosynthesis	Acinetobacter baylyi ADP1	DEG10130259	Leading	COG0077E	0.671	Lyase
215	A0PV49	143 aa	Aspartate alpha-decarboxylase (EC:4.1.1.11)	paND	beta-Alanine metabolism	Helicobacter pylori 26695	DEG10080005	Leading	COG0853H	0.667	Lyase
					Pantothenate and CoA biosynthesis
216	A0PV50	315 aa	Pantoate--beta-alanine ligase (EC:6.3.2.1)	paNC	beta-Alanine metabolism	Mycobacterium tuberculosis H37Rv	DEG10100564	Leading	COG0414H	0.638	Ligase
					Pantothenate and CoA biosynthesis
217	A0PMG4	298 aa	Taurine catabolism dioxygenase (EC:1.14.11.17)	tauD	Taurine and hypotaurine metabolism	Pseudomonas aeruginosa UCBPP-PA14	DEG10150071	Lagging	COG2175Q	0.681	Oxidoreductase
218	A0PW73	518 aa	Methionyl-tRNA synthetase (EC:6.1.1.10)	metS	Selenocompound metabolism	Mycobacterium tuberculosis H37Rv	DEG10100151	Lagging	COG0143J	0.719	Ligase
					Aminoacyl-tRNA biosynthesis
219	A0PPR2	417 aa	Cysteine desulfurase (EC:2.8.1.7)	csd	Selenocompound metabolism	Mycobacterium tuberculosis H37Rv	DEG10100244	Leading	COG0520E	0.661	Transferase
					Thiamine metabolism
220	A0PTI6	488 aa	UDP-N-acetylmuramate--L-alanine ligase (EC:6.3.2.8)	murC	D-Glutamine and D-glutamate metabolism	Mycobacterium tuberculosis H37Rv	DEG10100324	Leading	COG0773M	0.651	Ligase
					Peptidoglycan biosynthesis
221	A0PTI9	488 aa	UDP-N-acetylmuramoyl-L-alanyl-D-glutamate synthetase (EC:6.3.2.9)	murD	D-Glutamine and D-glutamate metabolism	Mycobacterium tuberculosis H37Rv	DEG10100327	Leading	COG0771M	0.628	Ligase
					Peptidoglycan biosynthesis
222	A0PME2	388 aa	Alanine racemase (EC:5.1.1.1)	alr	D-Alanine metabolism	Mycobacterium tuberculosis H37Rv	DEG10100540	Leading	COG0787M	0.689	Isomerase
223	A0PQ03	373 aa	D-alanyl-alanine synthetase A (EC:6.3.2.4)	ddl	D-Alanine metabolism	Mycobacterium tuberculosis H37Rv	DEG10100476	Leading	COG1181M	0.659	Ligase
					Peptidoglycan biosynthesis
224	A0PTP9	519 aa	Leucyl aminopeptidase (EC:3.4.11.1)	pepB	Glutathione metabolism	Haemophilus influenzae Rd KW20	DEG10050625	Lagging	COG0260E	0.688	Hydrolase
225	A0PTJ0	359 aa	Phospho-N-acetylmuramoyl-pentapeptide-transferase (EC:2.7.8.13)	mraY	Peptidoglycan biosynthesis	Mycobacterium tuberculosis H37Rv	DEG10100328	Leading	COG0472M	0.665	Transferase
226	A0PQW1	276 aa	UNdecaprenyl pyrophosphate phosphatase (EC:3.6.1.27)	uppP	Peptidoglycan biosynthesis	Staphylococcus aureus N315	DEG10020058	Leading	COG1968V	0.61	Hydrolase
227	A0PX13	419 aa	Seryl-tRNA synthetase (EC:6.1.1.11)	SerS	Aminoacyl-tRNA biosynthesis	Mycobacterium tuberculosis H37Rv	DEG10100605	Leading	COG0172J	0.726	Ligase
228	A0PML4	192 aa	DNA-3-methyladenine glycosylase I (EC:3.2.2.20)	tagA	Base excision repair	Haemophilus influenzae Rd KW20	DEG10050212	Leading	COG2818L	0.633	Hydrolase
229	A0PTJ4	691 aa	Penicillin-binding membrane protein (EC:2.4.1.129)	pbpB	Peptidoglycan biosynthesis	Mycobacterium tuberculosis H37Rv	DEG10100330	Leading	COG0768M	0.708	Transferase
230	A0PTS1	546 aa	Thiamine biosynthesis protein (EC:4.1.99.17)	thiC	Thiamine metabolism	Mycobacterium tuberculosis H37Rv	DEG10100055	Leading	COG0422H	0.771	Lyase
231	A0PTS0	275 aa	Phosphomethylpyrimidine kinase (EC:2.7.4.7)	thiD	Thiamine metabolism	Mycobacterium tuberculosis H37Rv	DEG10100054	Leading	COG0351H	0.677	Transferase
232	A0PRY1	339 aa	Thiamine biosynthesis oxidoreductase (EC:1.4.3.19)	thiO	Thiamine metabolism	Mycobacterium tuberculosis H37Rv	DEG10100051	Leading	COG0665E	0.611	Oxidoreductase
233	A0PQ05	321 aa	Thiamine monophosphate kinase (EC:2.7.4.16)	thiL	Thiamine metabolism	Mycobacterium tuberculosis H37Rv	DEG10100475	Leading	COG0611H	0.654	Transferase
234	A0PRX9	264 aa	Thiazole synthase (EC:2.8.1.10)	thiG	Thiamine metabolism	Mycobacterium tuberculosis H37Rv	DEG10100053	Leading	COG2022H	0.663	Transferase
235	A0PPL6	425 aa	Bifunctional 3,4-dihydroxy-2-butanone 4-phosphate synthase/GTP cyclohydrolase II protein (EC:3.5.4.25)	ribA2	Riboflavin metabolism	Mycobacterium tuberculosis H37Rv	DEG10100229	Leading	COG0108H	0.624	Hydrolase
236	A0PPL2	339 aa	Bifunctional riboflavin biosynthesis protein (EC:3.5.4.26 1.1.1.193)	ribG	Riboflavin metabolism	Mycobacterium tuberculosis H37Rv	DEG10100228	Leading	COG1985H	0.669	Hydrolase
237	A0PPL7	160 aa	6,7-dimethyl-8-ribityllumazine synthase (EC:2.5.1.9)	ribH	Riboflavin metabolism	Mycobacterium tuberculosis H37Rv	DEG10100230	Leading	COG0054H	0.59	Transferase
238	A0PPL5	207 aa	Riboflavin synthase subunit alpha (EC:2.5.1.9)	ribC	Riboflavin metabolism	Acinetobacter baylyi ADP1	DEG10130035	Leading	COG0307H	0.621	Transferase
239	A0PQE3	324 aa	Bifunctional riboflavin kinase/FMN adenylyltransferase (EC:2.7.1.26 2.7.7.2)	ribF	Riboflavin metabolism	Mycobacterium tuberculosis H37Rv	DEG10100439	Leading	COG0196H	0.735	Transferase
240	A0PKX6	162 aa	Pyridoxamine 5'-phosphate oxidase (EC:1.4.3.5)	pdxH	Vitamin B6 metabolism	Pseudomonas aeruginosa UCBPP-PA14	DEG10150231	Lagging	COG0259H	0.633	Oxidoreductase
241	A0PUI2	438 aa	Nicotinate phosphoribosyltransferase (EC:2.4.2.11)	pncB	Nicotinate and nicotinamide metabolism	Bacillus subtilis 168	DEG10010229	Leading	COG1488H	0.662	Transferase
242	A0PU01	344 aa	Bifunctional Nicotinate-Nucleotide adenylyltransferase NadD/hypothetical protein (EC:2.7.7.18)	nadD	Nicotinate and nicotinamide metabolism	Mycobacterium tuberculosis H37Rv	DEG10100387	Leading	COG1057H	0.67	Transferase
243	A0PP10	352 aa	Quinolinate synthetase (EC:2.5.1.72)	nadA	Nicotinate and nicotinamide metabolism	Mycobacterium tuberculosis H37Rv	DEG10100256	Leading	COG0379H	0.627	Transferase
244	A0PP12	285 aa	Nicotinate-nucleotide pyrophosphorylase (EC:2.4.2.19)	nadC	Nicotinate and nicotinamide metabolism	Acinetobacter baylyi ADP1	DEG10130010	Leading	COG0157H	0.596	Transferase
245	A0PNG6	297 aa	3-methyl-2-oxobutanoate hydroxymethyltransferase (EC:2.1.2.11)	panB	Pantothenate and CoA biosynthesis	Mycobacterium tuberculosis H37Rv	DEG10100354	Lagging	COG0413H	0.713	Transferase
246	A0PKS1	312 aa	Pantothenate kinase (EC:2.7.1.33)	coaA	Pantothenate and CoA biosynthesis	Mycobacterium tuberculosis H37Rv	DEG10100161	Leading	COG1072H	0.608	Transferase
247	A0PPJ7	413 aa	Bifunctional phosphopantothenoylcysteine decarboxylase (EC:4.1.1.36 6.3.2.5)	dfp	Pantothenate and CoA biosynthesis	Mycobacterium tuberculosis H37Rv	DEG10100225	Leading	COG0452H	0.645	Lyase
248	A0PP01	437 aa	Adenosylmethionine--8-amino-7-oxononanoate transaminase (EC:2.6.1.62)	bioA	Biotin metabolism	Haemophilus influenzae Rd KW20	DEG10050560	Leading	COG0161H	0.651	Transferase
249	A0PP05	350 aa	Biotin synthase (EC:2.8.1.6)	bioB	Biotin metabolism	Acinetobacter baylyi ADP1	DEG10130251	Leading	COG0502H	0.688	Transferase
250	A0PNH7	324 aa	Lipoyl synthase EC:2.8.1.8	lipA	Lipoic acid metabolism	Mycobacterium tuberculosis H37Rv	DEG10100350	Lagging	COG0320H	0.719	Transferase
251	A0PNH8	241 aa	Lipoate-protein ligase B (EC:2.3.1.181)	lipB	Lipoic acid metabolism	Mycobacterium tuberculosis H37Rv	DEG10100349	Lagging	COG0321H	0.623	Transferase
252	A0PQK1	148 aa	GTP cyclohydrolase I (EC:3.5.4.16)	folE1	Folate biosynthesis	Mycobacterium tuberculosis H37Rv	DEG10100568	Leading	COG0302H	0.565	Hydrolase
253	A0PNB2	160 aa	6-pyruvoyl tetrahydrobiopterin synthase (EC:4.2.3.12)	Mul_1264	Folate biosynthesis	Vibrio cholerae N16961	DEG10030265	Leading	COG0720H	0.567	Lyase
254	A0PV55	133 aa	Dihydroneopterin aldolase (EC:4.1.2.25)	folB	Folate biosynthesis	Mycobacterium tuberculosis H37Rv	DEG10100566	Leading	COG1539H	0.691	Lyase
255	A0PML1	291 aa	Dihydropteroate synthase 2 (EC:2.5.1.15)	folP2	Folate biosynthesis	Vibrio cholerae N16961	DEG10030131	Leading	COG0294H	0.623	Transferase
256	A0PKC6	228 aa	Para-aminobenzoate synthase component II (EC:2.6.1.85)	trpG	Folate biosynthesis	Acinetobacter baylyi ADP1	DEG10130295	Leading	COG0512EH	0.634	Transferase
257	A0PU21	484 aa	Folylpolyglutamate synthase protein (EC:6.3.2.12 6.3.2.17)	folC	Folate biosynthesis	Mycobacterium tuberculosis H37Rv	DEG10100395	Leading	COG0285H	0.633	Ligase
258	A0PQG8	165 aa	Dihydrofolate reductase (EC:1.5.1.3)	dfrA	One carbon pool by folate	Pseudomonas aeruginosa UCBPP-PA14	DEG10150012	Leading	COG0262H	0.659	Oxidoreductase
					Folate biosynthesis
259	A0PPK9	312 aa	Methionyl-tRNA formyltransferase (EC:2.1.2.9)	fmt	One carbon pool by folate	Mycobacterium tuberculosis H37Rv	DEG10100227	Leading	COG0223J	0.587	Transferase
					Aminoacyl-tRNA biosynthesis
260	A0PNP3	281 aa	Bifunctional 5,10-methylene-tetrahydrofolate dehydrogenase/5,10-methylene-tetrahydrofolate cyclohydrolase (EC:1.5.1.5 3.5.4.9)	folD	One carbon pool by folate	Mycobacterium tuberculosis H37Rv	DEG10100532	Leading	COG0190H	0.687	Oxidoreductase
261	A0PW31	327 aa	Delta-aminolevulinic acid dehydratase (EC:4.2.1.24)	hemB	Porphyrin and chlorophyll metabolism	Francisella novicida U112	DEG10120143	Leading	COG0113H	0.714	Lyase
262	A0PT34	353 aa	Uroporphyrinogen decarboxylase (EC:4.1.1.37)	hemE	Porphyrin and chlorophyll metabolism	Francisella novicida U112	DEG10120367	Leading	COG0407H	0.676	Lyase
263	A0PW29	314 aa	Porphobilinogen deaminase (EC:2.5.1.61)	hemC	Porphyrin and chlorophyll metabolism	Mycobacterium tuberculosis H37Rv	DEG10100065	Lagging	COG0181H	0.529	Transferase
264	A0PW30	557 aa	Uroporphyrin-III C-methyltransferase (EC:2.1.1.107 4.2.1.75)	hemD	Porphyrin and chlorophyll metabolism	Mycobacterium tuberculosis H37Rv	DEG10100066	Lagging	COG1587H	0.696	Transferase
265	A0PNU6	340 aa	Ferrochelatase (EC:4.99.1.1)	hemH	Porphyrin and chlorophyll metabolism	Mycobacterium tuberculosis H37Rv	DEG10100252	Leading	COG0276H	0.597	Lyase
266	A0PQB6	401 aa	Multifunctional enzyme siroheme synthase (EC:2.1.1.107 1.3.1.76 4.99.1.4)	cysG	Porphyrin and chlorophyll metabolism	Acinetobacter baylyi ADP1	DEG10130361	Leading	COG0007H	0.573	Transferase
267	A0PLS0	443 aa	Glutamate-1-semialdehyde aminotransferase (EC:5.4.3.8)	hemL	Porphyrin and chlorophyll metabolism	Mycobacterium tuberculosis H37Rv	DEG10100067	Leading	COG0001H	0.691	Isomerase
268	A0PW28	473 aa	Glutamyl-tRNA reductase (EC:1.2.1.70)	hemA	Porphyrin and chlorophyll metabolism	Mycobacterium tuberculosis H37Rv	DEG10100064	Lagging	COG0373H	0.688	Oxidoreductase
269	A0PPY8	468 aa	Glutamyl-tRNA synthetase (EC:6.1.1.17)	gltX	Porphyrin and chlorophyll metabolism	Mycobacterium tuberculosis H37Rv	DEG10100479	Leading	COG0008J	0.655	Ligase
					Aminoacyl-tRNA biosynthesis
270	A0PTK8	370 aa	Phosphomevalonate kinase (EC:2.7.4.2)	Mul_3523	Terpenoid backbone biosynthesis	Staphylococcus aureus NCTC 8325	DEG10170055	Leading	COG1577I	0.548	Transferase
271	A0PQQ5	249 aa	Precorrin-4 C11-methyltransferase (EC:2.1.1.133)	cobM	Porphyrin and chlorophyll metabolism	Acinetobacter baylyi ADP1	DEG10130361	Lagging	COG2875H	0.684	Transferase
272	A0PPQ4	309 aa	Antibiotic ABC transporter transmembrane protein	Mul_1857	Oxidative phosphorylation	Mycobacterium tuberculosis H37Rv	DEG10100238	Lagging	COG1612O	0.689
					Porphyrin and chlorophyll metabolism
					Two-component system
273	A0PLV5	231 aa	ubiquinone/menaquinone biosynthesis methyltransferase (EC:2.1.1.163 2.1.1.201)	ubiE	Ubiquinone and other terpenoid-quinone biosynthesis	Mycobacterium tuberculosis H37Rv	DEG10100080	Leading	COG2226H	0.688	Transferase
274	A0PLU3	300 aa	Naphthoate synthase (EC:4.1.3.36)	men B	Ubiquinone and other terpenoid-quinone biosynthesis	Bacillus subtilis 168	DEG10010222	Lagging	COG0447H	0.708	Lyase
275	A0PLT7	369 aa	O-succinylbenzoic acid--CoA ligase (EC:6.2.1.26)	menE	Ubiquinone and other terpenoid-quinone biosynthesis	Mycobacterium tuberculosis H37Rv	DEG10100075	Lagging	COG0318IQ	0.669	Ligase
276	A0PLU7	327 aa	O-succinylbenzoate synthase (EC:4.2.1.113)	menC	Ubiquinone and other terpenoid-quinone biosynthesis	Mycobacterium tuberculosis H37Rv	DEG10100076	Leading	COG4948MR	0.689	Lyase
277	A0PT40	637 aa	1-deoxy-D-xylulose-5-phosphate synthase (EC:2.2.1.7)	dxs1	Terpenoid backbone biosynthesis	Mycobacterium tuberculosis H37Rv	DEG10100424	Leading	COG1154HI	0.704	Transferase
278	A0PV29	227 aa	2-C-methyl-D-erythritol 4-phosphate cytidylyltransferase (EC:2.7.7.60)	ispD	Terpenoid backbone biosynthesis	Mycobacterium tuberculosis H37Rv	DEG10100559	Leading	COG1211I	0.591	Transferase
279	A0PW69	307 aa	4-diphosphocytidyl-2-C-methyl-D-erythritol kinase (EC:2.7.1.148)	ispE	Terpenoid backbone biosynthesis	Mycobacterium tuberculosis H37Rv	DEG10100152	Leading	COG1947I	0.713	Transferase
280	A0PV28	159 aa	2-C-methyl-D-erythritol 2,4-cyclodiphosphate synthase (EC:4.6.1.12)	ispF	Terpenoid backbone biosynthesis	Mycobacterium tuberculosis H37Rv	DEG10100558	Leading	COG0245I	0.647	Lyase
281	A0PQ97	363 aa	4-hydroxy-3-methylbut-2-en-1-yl diphosphate synthase (EC:1.17.7.1)	ispG	Terpenoid backbone biosynthesis	Bacillus subtilis 168	DEG10010176	Leading	COG0821I	0.68	Oxidoreductase
282	A0PKQ3	332 aa	4-hydroxy-3-methylbut-2-enyl diphosphate reductase (EC:1.17.1.2)	ispH	Terpenoid backbone biosynthesis	Acinetobacter baylyi ADP1	DEG10130450	Lagging	COG0761IM	0.683	Oxidoreductase
283	A0PTT1	296 aa	Undecaprenyl pyrophosphate synthase (E2.5.1.86)	Mul_3614	Terpenoid backbone biosynthesis	Staphylococcus aureus N315	DEG10020058	Leading	COG0020I	0.67	Transferase
284	A0PKS5	271 aa	Short (C15) chain Z-isoprenyl diphosphate synthase (EC:2.5.1.68)	uppS	Terpenoid backbone biosynthesis	Pseudomonas aeruginosa UCBPP-PA14	DEG10150097	Lagging	COG0020I	0.702	Transferase
285	A0PLV9	335 aa	Polyprenyl diphosphate synthetase (EC:2.5.1.30)	grcC1	Terpenoid backbone biosynthesis	Mycobacterium tuberculosis H37Rv	DEG10100081	Leading	COG0142H	0.675	Transferase
286	A0PLF9	406 aa	Cytochrome P450 123A3	cyp123A3	Bisphenol degradation	Mycobacterium tuberculosis H37Rv	DEG10100365	Lagging	COG2124Q	0.671
					Polycyclic aromatic hydrocarbon degradation
					Aminobenzoate degradation
					Limonene and pinene degradation
287	A0PS40	507 aa	Aldehyde dehydrogenase	Mul_2877	Geraniol degradation	Staphylococcus aureus N315	DEG10020294	Leading	COG1012C	0.642
					Naphthalene degradation
288	A0PKZ4	650 aa	Acyl-CoA dehydrogenase	fadE10	Geraniol degradation	Mycobacterium tuberculosis H37Rv	DEG10100400	Lagging	COG1960I	0.625
					Naphthalene degradation
289	A0PLN1	288 aa	Alpha-D-glucose-1-phosphate thymidylyl-transferase (EC:2.7.7.24)	rmlA	Streptomycin biosynthesis	Mycobacterium tuberculosis H37Rv	DEG10100033	Leading	COG1209M	0.664	Transferase
					Polyketide sugar unit biosynthesis
290	A0PMA9	331 aa	dTDP-glucose-4,6-dehydratase (EC:4.2.1.46)	rmlB	Streptomycin biosynthesis	Mycobacterium tuberculosis H37Rv	DEG10100550	Lagging	COG1088M	0.729	Lyase
					Polyketide sugar unit biosynthesis
291	A0PMA8	201 aa	DTDP-4-dehydrorhamnose 3,5-epimerase (EC:5.1.3.13)	rmlC	Streptomycin biosynthesis	Mycobacterium tuberculosis H37Rv	DEG10100551	Lagging	COG1898M	0.642	Isomerase
					Polyketide sugar unit biosynthesis
292	A0PTW1	453 aa	Salicylate synthase (EC:5.4.4.2 4.2.99.21)	mbtI	Biosynthesis of siderophore group nonribosomal peptides	Mycobacterium tuberculosis H37Rv	DEG10100378	Leading	COG0147EH	0.638	Isomerase
293	A0PTV4	434 aa	Lysine-N-oxygenase	mbtG	Biosynthesis of siderophore group nonribosomal peptides	Mycobacterium tuberculosis H37Rv	DEG10100376	Leading	COG3486Q	0.614
294	A0PTV1	439 aa	Polyketide synthase	mbtC	Biosynthesis of siderophore group nonribosomal peptides	Mycobacterium tuberculosis H37Rv	DEG10100377	Lagging	COG3321Q	0.553
295	A0PL26	243 aa	3-oxoacyl-(acyl-carrier protein) reductase (EC:1.1.1.-)	fabG2	Benzoate degradation	Acinetobacter baylyi ADP1	DEG10130139	Leading	COG1028IQR	0.65	Oxidoreductase
296	A0PV03	280 aa	Arylamine N-acetyltransferase (EC:2.3.1.5)	nat	Nitrotoluene degradation	Escherichia coli MG1655 I	DEG10180252	Leading	COG2162Q	0.567	Transferase
297	A0PVK2	152 aa	Cytidine/deoxycytidylate deaminase	Mul_4370	Atrazine degradation	Mycobacterium tuberculosis H37Rv	DEG10100589	Leading	COG0590FJ	0.597
298	A0PM25	1316 aa	DNA-directed RNA polymerase subunit beta' (EC:2.7.7.6)	rpoC	Purine metabolism	Mycobacterium tuberculosis H37Rv	DEG10100094	Leading	COG0086K	0.779	Transferase
					Pyrimidine metabolism
					RNA polymerase
299	A0PMB7	347 aa	DNA-directed RNA polymerase subunit alpha (EC:2.7.7.6)	rpoA	Purine metabolism	Mycobacterium tuberculosis H37Rv	DEG10100546	Leading	COG0202K	0.742	Transferase
					Pyrimidine metabolism
					RNA polymerase
300	A0PPJ6	110 aa	DNA-directed RNA polymerase subunit omega (EC:2.7.7.6)	rpoZ	Purine metabolism	Mycobacterium tuberculosis H37Rv	DEG10100224	Leading	COG1758K	0.641	Transferase
					Pyrimidine metabolism
					RNA polymerase
301	A0PM63	217 aa	50S ribosomal protein L3	rplC	Ribosome	Mycobacterium tuberculosis H37Rv	DEG10100103	Leading	COG0087J	0.681
302	A0PM64	224 aa	50S ribosomal protein L4	rplD	Ribosome	Mycobacterium tuberculosis H37Rv	DEG10100104	Leading	COG0088J	0.706
303	A0PM65	100 aa	50S ribosomal protein L23	rplW	Ribosome	Mycobacterium tuberculosis H37Rv	DEG10100105	Leading	COG0089J	0.745
304	A0PM66	280 aa	50S ribosomal protein L2	rplB	Ribosome	Mycobacterium tuberculosis H37Rv	DEG10100106	Leading	COG0090J	0.72
305	A0PM68	176 aa	50S ribosomal protein L22	rplV	Ribosome	Mycobacterium tuberculosis H37Rv	DEG10100108	Leading	COG0091J	0.696
306	A0PM69	275 aa	30S ribosomal protein S3	rpsC	Ribosome	Mycobacterium tuberculosis H37Rv	DEG10100109	Leading	COG0092J	0.734
307	A0PM70	138 aa	50S ribosomal protein L16	rplP	Ribosome	Mycobacterium tuberculosis H37Rv	DEG10100110	Leading	COG0197J	0.759
308	A0PM72	120 aa	30S ribosomal protein S17	rpsQ	Ribosome	Mycobacterium tuberculosis H37Rv	DEG10100112	Leading	COG0186J	0.721
309	A0PM75	122 aa	50S ribosomal protein L14	rplN	Ribosome	Mycobacterium tuberculosis H37Rv	DEG10100113	Leading	COG0093J	0.768
310	A0PM76	107 aa	50S ribosomal protein L24	rplX	Ribosome	Mycobacterium tuberculosis H37Rv	DEG10100114	Leading	COG0198J	0.717
311	A0PM77	190 aa	50S ribosomal protein L5	rplE	Ribosome	Mycobacterium tuberculosis H37Rv	DEG10100115	Leading	COG0094J	0.714
312	A0PM79	132 aa	30S ribosomal protein S8	rpsH	Ribosome	Mycobacterium tuberculosis H37Rv	DEG10100116	Leading	COG0096J	0.653
313	A0PM80	179 aa	50S ribosomal protein L6	rplF	Ribosome	Mycobacterium tuberculosis H37Rv	DEG10100117	Leading	COG0097J	0.703
314	A0PM81	122 aa	50S ribosomal protein L18	rplR	Ribosome	Mycobacterium tuberculosis H37Rv	DEG10100118	Leading	COG0256J	0.66
315	A0PM82	224 aa	30S ribosomal protein S5	rpsE	Ribosome	Mycobacterium tuberculosis H37Rv	DEG10100119	Leading	COG0098J	0.708
316	A0PM62	101 aa	30S ribosomal protein S10	rpsJ	Ribosome	Mycobacterium tuberculosis H37Rv	DEG10100102	Leading	COG0051J	0.679
317	A0PMB4	124 aa	30S ribosomal protein S13	rpsM	Ribosome	Bacillus subtilis 168	DEG10010060	Leading	COG0099J	0.655
318	A0PMB5	138 aa	30S ribosomal protein S11	rpsK	Ribosome	Mycobacterium tuberculosis H37Rv	DEG10100548	Leading	COG0100J	0.79
319	A0PMB6	201 aa	30 ribosomal protein S4	rpsD	Ribosome	Mycobacterium tuberculosis H37Rv	DEG10100547	Leading	COG0522J	0.729
320	A0PMB8	189 aa	50S ribosomal protein L17	rplQ	Ribosome	Vibrio cholerae N16961	DEG10030511	Leading	COG0203J	0.712
321	A0PMD1	147 aa	ribosomal protein L13	rplM	Ribosome	Mycobacterium tuberculosis H37Rv	DEG10100544	Leading	COG0335J	0.651
322	A0PMD2	152 aa	30S ribosomal protein S9	rpsI	Ribosome	Bacillus subtilis 168	DEG10010065	Leading	COG0103J	0.707
323	A0PM40	156 aa	30S ribosomal protein S7	rpsG	Ribosome	Mycobacterium tuberculosis H37Rv	DEG10100098	Leading	COG0049J	0.709
324	A0PM39	124 aa	30S ribosomal protein S12	rpsL	Ribosome	Mycobacterium tuberculosis H37Rv	DEG10100097	Leading	COG0048J	0.676
325	A0PM20	130 aa	50S ribosomal protein L7/L12	rplL	Ribosome	Mycobacterium tuberculosis H37Rv	DEG10100091	Leading	COG0222J	0.794
326	A0PM19	206 aa	50S ribosomal protein L10	rplJ	Ribosome	Mycobacterium tuberculosis H37Rv	DEG10100090	Leading	COG0244J	0.672
327	A0PM08	235 aa	50S ribosomal protein L1	rplA	Ribosome	Bacillus subtilis 168	DEG10010025	Leading	COG0081J	0.783
328	A0PM07	142 aa	50S ribosomal protein L11	rplK	Ribosome	Mycobacterium tuberculosis H37Rv	DEG10100089	Leading	COG0080J	0.747
329	A0PQ79	276 aa	30S ribosomal protein S2	rpsB	Ribosome	Mycobacterium tuberculosis H37Rv	DEG10100460	Leading	COG0052J	0.762
330	A0PP60	129 aa	50S ribosomal protein L20	rplT	Ribosome	Pseudomonas aeruginosa UCBPP-PA14	DEG10150139	Leading	COG0292J	0.612
331	A0PP44	481 aa	30S ribosomal protein S1	rpsA	Ribosome	Mycobacterium tuberculosis H37Rv	DEG10100275	Leading	COG0539J	0.746
332	A0PU17	103 aa	50S ribosomal protein L21	rplU	Ribosome	Mycobacterium tuberculosis H37Rv	DEG10100393	Leading	COG0261J	0.685
333	A0PQ68	113 aa	50S ribosomal protein L19	rplS	Ribosome	Mycobacterium tuberculosis H37Rv	DEG10100463	Leading	COG0335J	0.751
334	A0PUL8	550 aa	arginyl-tRNA synthetase (EC:6.1.1.19)	argS	Aminoacyl-tRNA biosynthesis	Mycobacterium tuberculosis H37Rv	DEG10100191	Leading	COG0018J	0.715	Ligase
335	A0PQV5	411 aa	Cysteinyl-tRNA synthetase (EC:6.1.1.16)	mshC	Aminoacyl-tRNA biosynthesis	Mycobacterium tuberculosis H37Rv	DEG10100319	Lagging	COG0215J	0.631	Ligase
336	A0PPG6	901 aa	Alanyl-tRNA synthetase (EC:6.1.1.7)	alaS	Aminoacyl-tRNA biosynthesis	Mycobacterium tuberculosis H37Rv	DEG10100415	Leading	COG0013J	0.735	Ligase
337	A0PPF6	593 aa	Aspartyl-tRNA synthetase (EC:6.1.1.12)	aspS	Aminoacyl-tRNA biosynthesis	Salmonella enterica serovar Typhi	DEG10160082	Leading	COG0173J	0.687	Ligase
338	A0PTS7	459 aa	Glycyl-tRNA synthetase (EC:6.1.1.14)	glyS	Aminoacyl-tRNA biosynthesis	Mycobacterium tuberculosis H37Rv	DEG10100371	Leading	COG0423J	0.704	Ligase
339	A0PSZ4	691 aa	Threonyl-tRNA synthetase (EC:6.1.1.3)	thrS	Aminoacyl-tRNA biosynthesis	Mycobacterium tuberculosis H37Rv	DEG10100421	Leading	COG0441J	0.676	Ligase
340	A0PM97	441 aa	Preprotein translocase subunit	SecY	Protein export	Mycobacterium tuberculosis H37Rv	DEG10100121	Leading	COG0201U	0.689
					Bacterial secretion system
341	A0PM05	162 aa	Preprotein translocase subunit	SecE	Protein export	Mycobacterium tuberculosis H37Rv	DEG10100088	Leading	COG0690U	0.673
					Bacterial secretion system
342	A0PX68	371 aa	Putative inner membrane protein translocase component	YidC	Protein export	Mycobacterium tuberculosis H37Rv	DEG10100613	Leading	COG0706U	0.648
					Bacterial secretion system
343	A0PRE5	950 aa	Preprotein translocase subunit SecA	secA1	Protein export	Mycobacterium tuberculosis H37Rv	DEG10100514	Leading	COG0653U	0.765
					Bacterial secretion system
344	A0PQ52	455 aa	Cell division protein	FtsY	Protein export	Staphylococcus aureus N315	DEG10020123	Leading	COG0552U	0.679
					Bacterial secretion system
345	A0PQS7	316 aa	Sec-independent protein translocase transmembrane protein	TatC	Protein export	Mycobacterium tuberculosis H37Rv	DEG10100313	Lagging	COG0805U	0.652
					Bacterial secretion system
346	A0PQ56	523 aa	Signal recognition particle protein	Ffh	Protein export	Mycobacterium tuberculosis H37Rv	DEG10100467	Leading	COG0541U	0.712
					Bacterial secretion system
347	A0PQ69	287 aa	Signal peptidase I (EC:3.4.21.89)	LepB	Protein export	Mycobacterium tuberculosis H37Rv	DEG10100462	Leading	COG0681U	0.668	Hydrolase
348	A0PNY0	309 aa	Lipoprotein signal peptidase (EC:3.4.23.36)	LspA	Protein export	Mycobacterium tuberculosis H37Rv	DEG10100254	Leading	COG0597MU	0.604	Hydrolase
349	A0PPW4	393 aa	Cysteine desulfurase (EC:2.8.1.7)	iscS	Thiamine metabolism	Mycobacterium tuberculosis H37Rv	DEG10100490	Leading	COG1104E	0.674	Transferase
					Sulfur relay system
350	A0PRA1	393 aa	Molybdopterin biosynthesis-like protein MoeZ	moeB1	Sulfur relay system	Haemophilus influenzae Rd KW20	DEG10050529	Leading	COG0476H	0.707
351	A0PPW5	363 aa	tRNA-specific 2-thiouridylase MnmA (EC:2.1.1.61)	mnmA	Sulfur relay system	Bacillus subtilis 168	DEG10010190	Leading	COG0482J	0.656	Transferase
352	A0PL02	181 aa	Molybdenum cofactor biosynthesis protein C 2	moaC2	Sulfur relay system	Mycobacterium tuberculosis H37Rv	DEG10100502	Lagging	COG0315H	0.574
353	A0PKZ7	360 aa	Molybdenum cofactor biosynthesis protein A	moaA	Sulfur relay system	Mycobacterium tuberculosis H37Rv	DEG10100501	Leading	COG2896H	0.672
354	A0PQT2	267 aa	Proteasome (alpha subunit) (EC:3.4.25.1)	PrcA	Proteasome	Mycobacterium tuberculosis H37Rv	DEG10100314	Lagging	COG0638O	0.65	Hydrolase
355	A0PQT3	289 aa	Proteasome (beta subunit) (EC:3.4.25.1)	PrcB	Proteasome	Mycobacterium tuberculosis H37Rv	DEG10100315	Lagging	COG0638O	0.6	Hydrolase
356	A0PQT9	609 aa	ATPase	mpa	Proteasome	Escherichia coli MG1655 II	DEG10190184	Lagging	COG0464O	0.669
357	A0PU18	988 aa	Ribonuclease E (EC:3.1.26.12)	rne	RNA degradation	Mycobacterium tuberculosis H37Rv	DEG10100394	Leading	COG1530J	0.684	Hydrolase
358	A0PUL3	621 aa	Transcription termiatio factor	rho	RNA degradation	Mycobacterium tuberculosis H37Rv	DEG10100196	Leading	COG1158K	0.658
359	A0PNY7	1180 aa	DNA polymerase III subunit alpha (EC:2.7.7.7)	dnaE	Purine metabolism	Mycobacterium tuberculosis H37Rv	DEG10100255	Leading	COG0587L	0.725	Transferase
					Pyrimidine metabolism
					DNA replication
					Mismatch repair
					Homologous recombination
360	A0PVG0	621 aa	DNA polymerase III subunits gamma and tau (EC:2.7.7.7)	dnaZX	Purine metabolism	Mycobacterium tuberculosis H37Rv	DEG10100587	Leading	COG2812L	0.703	Transferase
					Pyrimidine metabolism
					DNA replication
					Mismatch repair
					Homologous recombination
361	A0PV82	401 aa	DNA polymerase III subunit delta (EC:2.7.7.7)	Mul_4220	Purine metabolism	Bacillus subtilis 168	DEG10010009	Leading	COG0470L	0.61	Transferase
					Pyrimidine metabolism
					DNA replication
					Mismatch repair
					Homologous recombination
362	A0PKH9	460 aa	Replicative DNA helicase (EC:3.6.4.12)	dnaB	DNA replication	Mycobacterium tuberculosis H37Rv	DEG10100006	Leading	COG0305L	0.715	Hydrolase
363	A0PNR6	656 aa	DNA primase (EC:2.7.7.-)	dnaG	DNA replication	Mycobacterium tuberculosis H37Rv	DEG10100370	Leading	COG0358L	0.655	Transferase
364	A0PQ70	239 aa	Ribonuclease HII (EC:3.1.26.4)	rnhB	DNA replication	Vibrio cholerae N16961	DEG10030436	Leading	COG0164L	0.665	Hydrolase
365	A0PP43	899 aa	DNA polymerase I (EC:2.7.7.7)	polA	Purine metabolism	Mycobacterium tuberculosis H37Rv	DEG10100274	Leading	COG0749L	0.666	Transferase
					Pyrimidine metabolism
					DNA replication
					Base excision repair
					Nucleotide excision repair
					Homologous recombination
366	A0PPW9	683 aa	NAD-dependent DNA ligase (EC:6.5.1.2)	ligA	DNA replication	Mycobacterium tuberculosis H37Rv	DEG10100488	Leading	COG0272L	0.669	Ligase
					Base excision repair
					Nucleotide excision repair
					Mismatch repair
367	A0PVA7	233 aa	Endonuclease III (EC:4.2.99.18)	nth	Nucleotide excision repair	Haemophilus influenzae Rd KW20	DEG10050614	Leading	COG0177L	0.647	Lyase
368	A0PQ07	227 aa	Uracil-DNA glycosylase (EC:3.2.2.27)	ung	Nucleotide excision repair	Haemophilus influenzae Rd KW20	DEG10050008	Leading	COG0692L	0.574	Hydrolase
369	A0PP54	971 aa	Excinuclease ABC subunit A	uvrA	Nucleotide excision repair	Staphylococcus aureus N315	DEG10020067	Leading	COG0178L	0.674
370	A0PP48	701 aa	Excinuclease ABC subunit B	uvrB	Nucleotide excision repair	Staphylococcus aureus N315	DEG10020066	Leading	COG0556L	0.716
371	A0PPM1	628 aa	Excinuclease ABC subunit C	uvrC	Nucleotide excision repair	Mycobacterium tuberculosis H37Rv	DEG10100231	Leading	COG0322L	0.623
372	A0PW58	1222 aa	Transcription-repair coupling factor Mfd (TrcF) (EC:3.6.4.-)	mfd	Nucleotide excision repair	Haemophilus influenzae Rd KW20	DEG10050452	Leading	COG1197LK	0.705	Hydrolase
373	A0PT89	346 aa	Recombinase A	recA	Homologous recombination	Staphylococcus aureus N315	DEG10020142	Leading	COG0468L	0.66
374	A0PPD2	197 aa	Holliday junction DNA helicase (EC:3.6.4.12)	ruvA	Homologous recombination	Vibrio cholerae N16961	DEG10030355	Leading	COG0632L	0.666	Hydrolase
375	A0PQ10	743 aa	ATP-dependent DNA helicase (EC:3.6.4.12)	recG	Homologous recombination	Haemophilus influenzae Rd KW20	DEG10050452	Leading	COG1200LK	0.686	Hydrolase
376	A0PPD3	345 aa	Holliday junction DNA helicase (EC:3.1.22.4)	ruvB	Homologous recombination	Salmonella enterica serovar Typhi	DEG10160083	Leading	COG2255L	0.634
377	A0PTW9	272 aa	Sulfate-transport integral membrane protein ABC transporter	cysW	ABC transporters	Mycobacterium tuberculosis H37Rv	DEG10100382	Leading	COG4208P	0.647
378	A0PTX1	349 aa	Sulfate-binding lipoprotein	subl	ABC transporters	Mycobacterium tuberculosis H37Rv	DEG10100384	Leading	COG1613P	0.697
379	A0PTX0	300 aa	Sulfate-transport integral membrane protein ABC transporter	cysT	ABC transporters	Mycobacterium tuberculosis H37Rv	DEG10100383	Leading	COG0555O	0.656
380	A0PQ17	157 aa	Phosphopantetheine adenylyltransferase (EC:2.7.7.3)	coaD	Pantothenate and CoA biosynthesis	Staphylococcus aureus NCTC 8325	DEG10170116	Leading	COG0669H	0.729	Transferase
381	A0PTI7	399 aa	Undecaprenyldiphospho-muramoylpentapeptide beta-N-acetylglucosaminyltransferase (EC:2.4.1.227)	murG	Peptidoglycan biosynthesis	Mycobacterium tuberculosis H37Rv	DEG10100325	Leading	COG0707M	0.556	Transferase
382	A0PUP3	297 aa	Oligopeptide-transport integral membrane protein ABC transporter	oppC	ABC transporters	Escherichia coli MG1655 I	DEG10180213	Lagging	COG0601EP	0.663
383	A0PSF0	373 aa	Molybdenum-transport ATP-binding protein ABC transporter (EC:3.6.3.29)	modC	ABC transporters	Haemophilus influenzae Rd KW20	DEG10050047	Leading	COG1118P	0.592	Hydrolase
384	A0PQL6	356 aa	sugar-transport ATP-binding protein ABC transporter	Mul_2252	ABC transporters	Mycobacterium tuberculosis H37Rv	DEG10100446	Lagging	COG3839G	0.598
385	A0PUH6	271 aa	Glutamate racemase (EC:5.1.1.3)	murl	D-Glutamine and D-glutamate metabolism	Bacillus subtilis 168	DEG10010201	Leading	COG0796M	0.665	Isomerase
386	A0PLD0	258 aa	Phosphate transporter ATP-binding protein (EC:3.6.3.27)	phoT	ABC transporters	Staphylococcus aureus N315	DEG10020286	Leading	COG1117P	0.671	Hydrolase
387	A0PN90	690 aa	Transmembrane ATP-binding protein ABC transorter	Mul_1239	ABC transporters	Streptococcus pneumoniae	DEG10070110	Leading	COG1122P	0.686
388	A0PUP4	612 aa	Oligopeptide-transport ATP-binding protein ABC transporter	oppD	ABC transporters	Haemophilus influenzae Rd KW20	DEG10050425	Lagging	COG0444EP	0.614
389	A0PN91	286 aa	Hypothetical protein	Mul_1240	ABC transporters	Mycobacterium tuberculosis H37Rv	DEG10100368	Leading	COG0619P	0.634
390	A0PQZ2	297 aa	Cell division protein	ftsX	ABC transporters	Mycobacterium tuberculosis H37Rv	DEG10100499	Lagging	COG2177D	0.69
391	A0PP37	551 aa	ATP-binding protein ABC transporter	cydC	ABC transporters	Escherichia coli MG1655 II	DEG10190072	Lagging	COG4987CO	0.568
392	A0PPQ6	303 aa	Antibiotic ABC transporter ATP-binding protein	Mul_1859	ABC transporters	Staphylococcus aureus N315	DEG10020286	Lagging	COG1131V	0.659
393	A0PKJ0	280 aa	Lipopolysaccharide transport ATP-binding protein ABC transporter	rfbE	ABC transporters	Mycobacterium tuberculosis H37Rv	DEG10100591	Lagging	COG1134GM	0.741
394	A0PUF4	579 aa	Transmembrane ATP-binding protein ABC transporter (EC:3.6.3.-)	Mul_3901	ABC transporters	Mycobacterium tuberculosis H37Rv	DEG10100216	Leading	COG2274V	0.644	Hydrolase
395	A0PQZ3	229 aa	Cell division ATP-binding protein	ftsE	ABC transporters	Streptococcus pneumoniae	DEG10070144	Lagging	COG2884D	0.685
396	A0PR06	216 aa	Two component trascriptional regulatory protein	devR	Two-component system	Haemophilus influenzae Rd KW20	DEG10050243	Lagging	COG2197TK	0.612
397	A0PQ53	112 aa	Nitrogen regulatory protein P-II	glnB	Two-component system	Vibrio cholerae N16961	DEG10030125	Leading	COG0347E	0.678
398	A0PVZ4	406 aa	Two component sensor histidine kinase (EC:2.7.13.3)	senX3	Two-component system	Salmonella typhimurium LT2	DEG10110029	Lagging	COG5002T	0.646	Transferase
399	A0PVZ5	227 aa	Two component sensory transduction protein	regX3	Two-component system	Bacillus subtilis 168	DEG10010263	Lagging	COG0745TK	0.733
400	A0PL56	216 aa	Nitrate/Nitrite response regulator protein	NarL	Two-component system	Haemophilus influenzae Rd KW20	DEG10050243	Leading	COG2197TK	0.632
401	A0PWB3	511 aa	Two component sensor kinase (EC:2.7.13.3)	mprB	Two-component system	Mycobacterium tuberculosis H37Rv	DEG10100147	Leading	COG0642T	0.678	Transferase
402	A0PWB4	232 aa	Two component response transcriptional regulatory protein	mprA	Two-component system	Bacillus subtilis 168	DEG10010263	Leading	COG0745TK	0.64
403	A0PWB2	479 aa	Serine protease (EC:3.4.21)	pepD	Two-component system	Mycobacterium tuberculosis H37Rv	DEG10100181	Leading	COG0265O	0.692	Hydrolase
404	A0PRF0	559 aa	Two component sensory transduction histidine kinase (EC:2.7.13.3)	mtrB	Two-component system	Staphylococcus aureus NCTC 8325	DEG10100517	Leading	COG0642T	0.711	Transferase
405	A0PRF1	228 aa	Two component sensory transduction transcriptional regulatory protein	mtrA	Two-component system	Staphylococcus aureus NCTC 8325	DEG10170009	Leading	COG0745TK	0.656
406	A0PKB2	510 aa	Chromosomal replication initiation protein	dnaA	Two-component system	Mycobacterium tuberculosis H37Rv	DEG10100001	Lagging	COG0593L	0.624
407	A0PKW8	236 aa	Two component response transcriptional regulatory protein	prrA	Two-component system	Streptococcus pneumoniae	DEG10070064	Leading	COG0745TK	0.655
408	A0PR05	585 aa	Two component sensor histidine kinase (EC:2.7.13.3)	devS	Two-component system	Mycobacterium tuberculosis H37Rv	DEG10100506	Lagging	COG4585T	0.632	Transferase
409	A0PP92	430 aa	tyrosyl-tRNA synthetase (EC:6.1.1.1)	tyrS	Aminoacyl-tRNA biosynthesis	Mycobacterium tuberculosis H37Rv	DEG10100291	Leading	COG0162J	0.704	Ligase
410	A0PP66	347 aa	Phenylalanyl-tRNA synthetase subunit alpha (EC:6.1.1.20)	pheS	Aminoacyl-tRNA biosynthesis	Mycobacterium tuberculosis H37Rv	DEG10100278	Leading	COG0016J	0.571	Ligase
411	A0PQB8	582aa	prolyl-tRNA synthetase (EC:6.1.1.15)	proS	Aminoacyl-tRNA biosynthesis	Mycobacterium tuberculosis H37Rv	DEG10100451	Leading	COG0442J	0.713	Ligase
412	A0PRJ1	546 aa	propionyl-CoA carboxylase beta chain 5 (EC:6.4.1.3)	accD5	Valine, leucine and isoleucine degradation	Mycobacterium tuberculosis H37Rv	DEG10100598	Lagging	COG4799I	0.796	Ligase
					Glyoxylate and dicarboxylate metabolism
					Propanoate metabolism
413	A0PUN9	310 aa	Sulfate adenylyltransferase subunit 2 (EC:2.7.7.4)	cysD	Purine metabolism	Mycobacterium tuberculosis H37Rv	DEG10100189	Leading	COG0175EH	0.718	Transferase
					Selenocompound metabolism
					Sulfur metabolism
414	A0PUP1	163 aa	Carbonic anhydrase (EC:4.2.1.1)	mul_3998	Nitrogen metabolism	Mycobacterium tuberculosis H37Rv	DEG10100188	Leading	COG0288P	0.648	Lyase
415	A0PP30	269 aa	tryptophan synthase subunit alpha (EC:4.2.1.20)	trpA	Glycine, serine and threonine metabolism	Mycobacterium tuberculosis H37Rv	DEG10100269	Leading	COG0159E	0.548	Lyase
					Phenylalanine, tyrosine and tryptophan biosynthesis
416	A0PLU9	548 aa	2-succinyl-5-enolpyruvyl-6-hydroxy-3-cyclohexene-1-carboxylate synthase (EC:2.5.1.64 4.1.1.71)	menD	Ubiquinone and other terpenoid-quinone biosynthesis	Mycobacterium tuberculosis H37Rv	DEG10100077	Leading	COG1165H	0.711	Transferase
417	A0PPA4	307 aa	inorganic polyphosphate/ATP-NAD kinase (EC:2.7.1.23)	ppnK	Nicotinate and nicotinamide metabolism	Mycobacterium tuberculosis H37Rv	DEG10100292	Leading	COG0061G	0.691	Transferase
418	A0PU11	680 aa	NAD synthetase (EC:6.3.1.5)	nadE	Nicotinate and nicotinamide metabolism	Mycobacterium tuberculosis H37Rv	DEG10100389	Leading	COG0171H	0.664	Ligase
419	A0PP45	407 aa	dephospho-CoA kinase (EC:2.7.1.24)	coaE	Pantothenate and CoA biosynthesis	Mycobacterium tuberculosis H37Rv	DEG10100276	Leading	COG2320S	0.599	Oxidoreductase
420	A0PQ95	402 aa	1-deoxy-D-xylulose 5-phosphate reductoisomerase (EC:1.1.1.267)	dxr	Terpenoid backbone biosynthesis	Pseudomonas aeruginosa UCBPP-PA14	DEG10150099	Leading	COG0743I	0.656	Oxidoreductase
421	A0PP57	1097 aa	lysyl-tRNA synthetase (EC:6.1.1.6)	lysS	Aminoacyl-tRNA biosynthesis	Mycobacterium tuberculosis H37Rv	DEG10100563	Lagging	COG1190J	0.673	Ligase
422	A0PRW7	496 aa	gamma-aminobutyraldehyde dehydrogenase (EC:1.2.1.8)	mul_2789	Glycine, serine and threonine metabolism	Staphylococcus aureus N315	DEG10020294	Leading	COG1012C	0.655	Oxidoreductase
423	A0PX54	481 aa	poly(a) polymerase (EC:2.7.7.19)	pcnA	RNA degradation	Mycobacterium tuberculosis H37Rv	DEG10100608	Leading	COG0617J	0.712	Transferase
424	A0PME9	539 aa	chaperonin	groEL	RNA degradation	Mycobacterium tuberculosis H37Rv	DEG10100537	Leading	COG0459O	0.775
CAI: Codon adaptation index; COG: Cluster of orthologs
