# Supplementary material for: Comparative Genomics Analysis of Mycobacterium ulcerans for the Identification of Putative Essential Genes and Therapeutic Candidates
Source: PLoS One. 2012 Aug 13;7(8):e43080. doi: 10.1371/journal.pone.0043080 (PMC3418265; doi:10.1371/journal.pone.0043080)
Supplement: Table S4 — Non-host essential proteins of M. ulcerans identified as potential therapeutic candidates from unique metabolic pathways and pathways common to M. ulcerans and humans. (XLSX) [file pone.0043080.s004.xlsx]

## Sheet: Sheet1
Table S4: Non-host essential proteins of M. ulcerans identified as potential therapeutic candidates from unique metabolic pathways and pathways common to M. ulcerans and humans.
No	UniProt ID	Protein	Proteins	Genes	Associated metabolic pathways	Subcellular localization	MW	TMD	PDB	ModBase
		length	(Enzymes and Non-enzymes)			MycobacSVM	(KDa)
1	A0PRG4	466 aa	Phosphomannmutase/Phosphoglucomutase	manB	Glycolysis/Gluconeogenesis	Cytoplasmic	48.81	0	No	No
					Pentose phosphate pathway
					Fructose and mannose metabolism
					Galactose metabolism
					Purine metabolism
					Starch and sucrose metabolism
					Amino sugar and nucleotide sugar metabolism
					Streptomycin biosynthesis a
2	A0PT57	264 aa	Polyphosphate glucokinase	ppgK	Glycolysis/Gluconeogenesis	Cytoplasmic	27.46	0	No	Yes
					Amino sugar and nucleotide sugar metabolism
3	A0PKR4	362 aa	Fructose 1,6-bisphosphatase II	glpX	Glycolysis/Gluconeogenesis	Cytoplasmic	37.8	0	No	No
					Pentose phosphate pathway
					Fructose and mannose metabolism
4	A0PKJ8	344 aa	Fructose-bisphosphate aldolase	fba	Glycolysis/Gluconeogenesis	Cytoplasmic	36.54	0	No	Yes
					Pentose phosphate pathway
					Fructose and mannose metabolism
					Methane metabolism a
5	A0PNE9	929 aa	Pyruvate dehydrogenase subunit E1	aceE	Glycolysis/Gluconeogenesis	Cytoplasmic	103.38	0	No	No
					Citrate cycle (TCA cycle)
					Valine, leucine and isoleucine biosynthesis
					Pyruvate metabolism
					Butanoate metabolism
6	A0PU28	363 aa	2-oxoglutarate ferredoxin oxidoreductase subunit beta	porB	Citrate cycle (TCA cycle)	Integral membrane	38.98	0	No	Yes
7	A0PWV6	745 aa	Isocitrate dehydrogenase [NADP]	icd2	Citrate cycle (TCA cycle)	Cytoplasmic	82.33	0	No	No
					Glutathione metabolism
8	A0PPP6	700 aa	Tranketolase	tkt	Pentose phosphate pathway	Cytoplasmic	75.19	0	No	No
9	A0PU39	159 aa	Ribose-5-phosphate isomerase B	rpiB	Pentose phosphate pathway	Cytoplasmic	17.06	0	No	No
10	A0PWA6	305 aa	UTP--glucose-1-phosphate uridylyltransferase	galU	Pentose and glucuronate interconversions	Cytoplasmic	32.2	0	No	Yes
					Galactose metabolism
					Starch and sucrose metabolism
					Amino sugar and nucleotide sugar metabolism
11	A0PLT1	346 aa	UDP-glucose 4-epimerase	galE3	Galactose metabolism	Cytoplasmic	36.36	0	No	Yes
					Amino sugar and nucleotide sugar metabolism
12	A0PVW7	404 aa	Glucose-1-phosphate adenylyltransferase	glgC	Starch and sucrose metabolism	Cytoplasmic	43.72	0	No	Yes
					Amino sugar and nucleotide sugar metabolism
13	A0PUT6	500 aa	Alpha, alpha-trehalose-phosphate synthase [UDP-forming]	otsA	Starch and sucrose metabolism	Cytoplasmic	56.11	0	No	No
14	A0PSL9	723 aa	4-alpha-glucanotransferase	malQ	Starch and sucrose metabolism	Cytoplasmic	80.37	0	No	No
15	A0PW60	492 aa	Bifunctional N-acetylglucosamiNe-1-phosphate	glmU	Amino sugar and nucleotide sugar metabolism	Cytoplasmic	51.12	0	No	Yes
16	A0PMD3	445 aa	Phosphoglucosamine mutase	glmM	Amino sugar and nucleotide sugar metabolism	Cytoplasmic	45.42	0	No	No
17	A0PVY7	366 aa	U DP-N-acetylenolpyruvoylglucosamine reductase	murB	Amino sugar and nucleotide sugar metabolism	Cytoplasmic	38.27	0	No	No
					Peptidoglycan biosynthesis a
18	A0PVE6	566 aa	2-isopropylmalate synthase	leuA	Valine, leucine and isoleucine biosynthesis	Cytoplasmic	61.95	0	No	Yes
					Pyruvate metabolism
19	A0PKW2	493 aa	Acetyl-coenzyme a carboxylase carboxyl transferase (subunit beta)	accD3	Fatty acid biosynthesis	Integral membrane	51.52	0	No	No
					Pyruvate metabolism
					Propanoate metabolism
20	A0PRY8	379 aa	Acetate kinase	ackA	Pyruvate metabolism	Cytoplasmic	40.53	0	No	Yes
					Taurine and hypotaurine metabolism
					Propanoate metabolism
					Methane metabolism a
21	A0PPZ6	473 aa	Isopropylmalate isomerase large subunit	leuC	Valine, leucine and isoleucine biosynthesis	Cytoplasmic	50.38	0	No	No
					C5-Branched dibasic acid metabolism a
22	A0PR50	529 aa	NADH dehydrogenase subunit M	NuoM	Oxidative phosphorylation	Integral membrane	56.74	14	No	No
23	A0PUK3	445 aa	F0F1 ATP synthase subunit delta	atpH	Oxidative phosphorylation	Cytoplasmic	47.84	1	No	No
24	A0PUJ9	126 aa	F0F1 ATP synthase subunit epsilon	atpC	Oxidative phosphorylation	Cytoplasmic	13.55	0	No	No
25	A0PUK6	250 aa	F0F1 ATP synthase subunit A	atpB	Oxidative phosphorylation	Integral membrane	27.38	5	No	Yes
26	A0PTM9	394 aa	Rieske iron-sulfur protein	qcrA	Oxidative phosphorylation	Integral membrane	43.09	3	No	No
27	A0PTN0	561 aa	Ubiquinol-cytochrome c reductase	qcrB	Oxidative phosphorylation	Integral membrane	62.19	8	No	Yes
28	A0PTM8	301 aa	Ubiquinol-cytochrome c reductase	qcrC	Oxidative phosphorylation	Integral membrane	31.52	2	No	No
29	A0PTN4	367 aa	Transmembrane cytochrome c oxidase (subunit II)	ctaC	Oxidative phosphorylation	Integral membrane	40.72	3	No	No
30	A0PP39	538 aa	Integral membrane cytochrome d ubiquinol oxidase (subunit II)	cydB	Oxidative phosphorylation	Integral membrane	57.34	8	No	No
31	A0PQH6	743 aa	Catalase-peroxidase-peroxynitritase T	katG	Phenylalanine metabolism	Cytoplasmic	81.06	0	No	No
					Tryptophan metabolism
					Methane metabolism a
32	A0PKY2	376 aa	Phosphoserine aminotransferase	serC	Glycine, serine and threonine metabolism	Integral membrane	39.95	0	No	Yes
					Methane metabolism a
					Vitamin B6 metabolism
33	A0PNX9	329 aa	L-aparaginase	ansA	Alanine, aspartate and glutamate metabolism	Cytoplasmic	33.78	0	No	No
					Cyanoamino acid metabolism
					Nitrogen metabolism
34	A0PTW5	555 aa	Ferredoxin-dependent nitrite reductase	NirA_2	Nitrogen metabolism	Cytoplasmic	61.9	0	No	No
35	A0PLZ6	158 aa	Cyanate hydratase	cynS	Nitrogen metabolism	Cytoplasmic	17.32	0	No	No
36	A0PNS0	228 aa	Serine acetyltransferase	cysE	Cysteine and methionine metabolism	Integral membrane	24.25	0	No	Yes
					Sulfur metabolism
37	A0PRP4	244 aa	Phosphoadenosine phosphosulfate reductase	cysH_1	Sulfur metabolism	Cytoplasmic	26.75	0	No	No
38	A0PNQ1	379 aa	Homoserine O-acetyltransferase	metX	Cysteine and methionine metabolism	Cytoplasmic	40.22	0	No	No
					Sulfur metabolism
39	A0PU94	3072 aa	Fatty acid synthase	fas	Fatty acid biosynthesis	Cytoplasmic	326.1	0	No	Yes
40	A0PTL2	333 aa	3-oxoacyl-[acyl-carrier-protein] synthase III	fabH_1	Fatty acid biosynthesis	Integral membrane	35.12	0	No	No
41	A0PKR9	275 aa	Acyl-[acyl-carrier protein] desaturase	desA2	Fatty acid biosynthesis	Cytoplasmic	31.35	0	No	No
					Biosynthesis of unsaturated fatty acids
42	A0PNY9	624 aa	Glycerol-3-phosphate acyltransferase	plsB1	Glycerolipid metabolism	Cytoplasmic	69.71	0	No	No
					Glycerophospholipid metabolism
43	A0PPS1	693 aa	Ribonucleotide-diphosphate reductase subunit alpha	NrdE	Purine metabolism	Cytoplasmic	79.18	0	No	No
					Pyrimidine metabolism
44	A0PSG2	577 aa	Urease subunit alpha	ureC	Purine metabolism	Cytoplasmic	60.87	0	No	Yes
					Arginine and proline metabolism
					Atrazine degradation a
45	A0PQH0	253 aa	FAD-dependent thymidylate synthase	thyX	Pyrimidine metabolism	Cytoplasmic	27.88	0	No	No
					One carbon pool by folate
46	A0PSX3	242 aa	Cytidylate kinase	cmk	Pyrimidine metabolism	Attached to the membrane	25.17	0	No	Yes
47	A0PQ86	356 aa	Uridylate kinase	pyrH	Pyrimidine metabolism	Cytoplasmic	37.76	0	No	Yes
48	A0PWS3	461 aa	L-serine dehydratase	sdaA	Glycine, serine and threonine metabolism	Cytoplasmic	48.18	0	No	No
					Cysteine and methionine metabolism
49	A0PP29	425 aa	Tryptophan synthase subunit beta	trpB	Glycine, serine and threonine metabolism	Cytoplasmic	45.05	0	No	No
					Phenylalanine, tyrosine and tryptophan biosynthesis
50	A0PUL4	314 aa	Homoserine kinase	thrB	Glycine, serine and threonine metabolism	Cytoplasmic	32.64	0	No	Yes
51	A0PUL6	441 aa	Homoserine dehydrogenase	thrA	Glycine, serine and threonine metabolism	Cytoplasmic	45.76	0	No	No
					Cysteine and methionine metabolism
					Lysine biosynthesis
52	A0PVE3	352 aa	Aspartate-semialdehyde dehydrogenase	asd	Glycine, serine and threonine metabolism	Cytoplasmic	36.89	0	No	No
					Cysteine and methionine metabolism
					Lysine biosynthesis
53	A0PVE4	421 aa	Aspartate kinase	ask	Glycine, serine and threonine metabolism	Cytoplasmic	44.42	0	No	Yes
					Cysteine and methionine metabolism
					Lysine biosynthesis
54	A0PKM7	791 aa	5-methyltetrahydropteroyltriglutamate--homocysteine S-methyltransferase (EC:2.1.1.14)	metE	Cysteine and methionine metabolism	Cytoplasmic	85.14	0	No	Yes
					Selenocompound metabolism
55	A0PWP3	251 aa	Bifunctional Mta/Sah Nucleosidase	mtn	Cysteine and methionine metabolism	Integral membrane	26.91	0	No	Yes
56	A0PPY3	333 aa	ketol-acid reductoisomerase	ilvC	Valine, leucine and isoleucine biosynthesis	Cytoplasmic	35.95	0	No	Yes
					Pantothenate and CoA biosynthesis
57	A0PMV4	564 aa	Dihydroxy-acid dehydratase	ilvD	Valine, leucine and isoleucine biosynthesis	Cytoplasmic	58.63	0	No	No
					Pantothenate and CoA biosynthesis
58	A0PPF2	296 aa	Dihydrodipicolinate synthase	dapA_1	Lysine biosynthesis	Cytoplasmic	31.63	0	No	Yes
59	A0PTJ1	525 aa	UDP-N-acetylmuramoylalaNyl-D-glutamyl-2,6-diaminopimelate-D-alanyl-D-alanyl ligase	murF	Lysine biosynthesis	Cytoplasmic	53.08	0	No	No
					Peptidoglycan biosynthesis a
60	A0PMK6	314 aa	Transferase		Lysine biosynthesis	Cytoplasmic	32.07	0	No	No
61	A0PTJ2	559 aa	UDP-N-acetylmuramoylalanyl-D-glutamate--2,6-diaminopimelate ligase (EC:6.3.2.13)	murE	Lysine biosynthesis	Cytoplasmic	57.52	0	No	No
					Peptidoglycan biosynthesis a
62	A0PMK7	354 aa	Succinyl-diaminopimelate desuccinylase	dapE	Lysine biosynthesis	Cytoplasmic	37.5	0	No	Yes
63	A0PT80	290 aa	Diaminopimelate epimerase	dapF	Lysine biosynthesis	Cytoplasmic	30.07	0	No	Yes
64	A0PUL7	472 aa	Diaminopimelate decarboxylase	lysA	Lysine biosynthesis	Cytoplasmic	50.48	0	No	Yes
65	A0PP75	293 aa	Acetylglutamate kinase	argB	Lysine biosynthesis	Cytoplasmic	30.86	0	No	Yes
					Arginine and proline metabolism
66	A0PP73	350 aa	N-acetyl-gamma-glutamyl-phosphate reductase	argC	Lysine biosynthesis	Integral membrane	36.27	0	No	No
					Arginine and proline metabolism
67	A0PP74	404 aa	Bifunctional ornithine acetyltransferase/N-acetylglutamate synthase protein	argJ	Arginine and proline metabolism	Cytoplasmic	41.2	0	No	No
68	A0PMI9	319 aa	Proline dehydrogenase	putA	Arginine and proline metabolism	Cytoplasmic	35.62	0	No	No
69	A0PQU9	286 aa	ATP phosphoribosyltransferase	hisG	Histidine metabolism	Cytoplasmic	30.84	0	No	No
70	A0PP20	261 aa	Imidazole glycerol phosphate synthase subunit	hisF	Histidine metabolism	Cytoplasmic	26.74	0	No	Yes
71	A0PP17	201 aa	Imidazole glycerol phosphate synthase subunit	hisH	Histidine metabolism	Cytoplasmic	21.11	0	No	Yes
72	A0PP21	111 aa	Phosphoribosyl-AMP cyclohydrolase	hisI	Histidine metabolism	Attached to the membrane	12.15	0	No	No
73	A0PP16	210 aa	Imidazoleglycerol-phosphate dehydratase	hisB	Histidine metabolism	Cytoplasmic	22.87	0	No	No
74	A0PNG0	351 aa	Hypothetical protein	cobC	Histidine metabolism	Integral membrane	37.46	0	No	Yes
					Tyrosine metabolism
					Phenylalanine metabolism
					Phenylalanine, tyrosine and tryptophan biosynthesis
					Novobiocin biosynthesis a
75	A0PP14	447 aa	Histidinol dehydrogenase	hisD	Histidine metabolism	Cytoplasmic	46.36	0	No	No
76	A0PTL3	462 aa	3-deoxy-D-arabino-heptulosonate 7-phosphate synthase	aroG_1	Phenylalanine, tyrosine and tryptophan biosynthesis	Cytoplasmic	50.55	0	No	No
77	A0PPH2	362 aa	3-dehydroquinate synthase	aroB	Phenylalanine, tyrosine and tryptophan biosynthesis	Cytoplasmic	38.22	0	No	Yes
78	A0PPH3	146 aa	3-dehydroquinate dehydratase	aroD	Phenylalanine, tyrosine and tryptophan biosynthesis	Cytoplasmic	15.68	1	No	No
79	A0PPG9	277 aa	Shikimate 5-dehydrogenase	aroE	Phenylalanine, tyrosine and tryptophan biosynthesis	Integral membrane	28.37	0	No	Yes
80	A0PP28	272 aa	Indole-3-glycerol-phosphate synthase	trpC	Phenylalanine, tyrosine and tryptophan biosynthesis	Cytoplasmic	28.11	0	No	No
81	A0PP18	244 aa	Phosphoribosyl isomerase A	hisA	Histidine metabolism	Cytoplasmic	25.44	0	No	Yes
					Phenylalanine, tyrosine and tryptophan biosynthesis
82	A0PPH0	407 aa	Chorismate synthase	aroF	Phenylalanine, tyrosine and tryptophan biosynthesis	Cytoplasmic	42.57	0	No	No
83	A0PTM6	367 aa	Anthranilate phosphoribosyltransferase	trpD	Phenylalanine, tyrosine and tryptophan biosynthesis	Cytoplasmic	37.83	0	No	No
84	A0PP26	512 aa	Anthranilate synthase component I	trpE	Phenylalanine, tyrosine and tryptophan biosynthesis	Cytoplasmic	55.41	0	No	Yes
85	A0PX17	315 aa	Prephenate dehydratase	pheA	Phenylalanine, tyrosine and tryptophan biosynthesis	Cytoplasmic	32.83	0	No	No
86	A0PV49	143 aa	Aspartate alpha-decarboxylase	paND	beta-Alanine metabolism	Cytoplasmic	15.3	0	No	No
					Pantothenate and CoA biosynthesis
87	A0PV50	315 aa	Pantoate--beta-alanine ligase	paNC	beta-Alanine metabolism	Cytoplasmic	33.33	0	No	No
					Pantothenate and CoA biosynthesis
88	A0PMG4	298 aa	Taurine catabolism dioxygenase	tauD	Taurine and hypotaurine metabolism	Cytoplasmic	32.92	0	No	No
89	A0PTI6	488 aa	UDP-N-acetylmuramate--L-alanine ligase	murC	D-Glutamine and D-glutamate metabolism	Cytoplasmic	50.72	0	No	No
					Peptidoglycan biosynthesis a
90	A0PTI9	488 aa	UDP-N-acetylmuramoyl-L-alanyl-D-glutamate synthetase	murD	D-Glutamine and D-glutamate metabolism	Cytoplasmic	50.17	0	No	No
					Peptidoglycan biosynthesis a
91	A0PME2	388 aa	Alanine racemase	alr	D-Alanine metabolism a	Cytoplasmic	40.99	0	No	Yes
92	A0PQ03	373 aa	D-alanyl-alanine synthetase A	ddl	D-Alanine metabolism a	Cytoplasmic	39.73	0	No	Yes
					Peptidoglycan biosynthesis a
93	A0PTJ0	359 aa	Phospho-N-acetylmuramoyl-pentapeptide-transferase	mraY	Peptidoglycan biosynthesis a	Integral membrane	37.78	10	No	No
94	A0PQW1	276 aa	UNdecaprenyl pyrophosphate phosphatase	Mul_5063	Peptidoglycan biosynthesis a	Integral membrane	29.79	5	No	No
95	A0PNQ8	415 aa	Penicillin-binding protein	dacC	Peptidoglycan biosynthesis a	Integral membrane	42.82	2	No	Yes
96	A0PX57	1180 aa	Transmembrane protein		Peptidoglycan biosynthesis a	Integral membrane	122.1	15	No	No
97	A0PTJ4	691 aa	Penicillin-binding membrane protein	pbpB	Peptidoglycan biosynthesis a	Integral membrane	74.17	1	No	No
98	A0PTS1	546 aa	Thiamine biosynthesis protein	thiC	Thiamine metabolism	Cytoplasmic	59.45	0	No	No
99	A0PTS0	275 aa	Phosphomethylpyrimidine kinase	thiD	Thiamine metabolism	Integral membrane	28.6	0	No	Yes
100	A0PRY1	339 aa	Thiamine biosynthesis oxidoreductase	thiO	Thiamine metabolism	Cytoplasmic	36.12	0	No	No
101	A0PQ05	321 aa	Thiamine monophosphate kinase	thiL	Thiamine metabolism	Cytoplasmic	33.08	0	No	Yes
102	A0PRX9	264 aa	Thiazole synthase	thiG	Thiamine metabolism	Cytoplasmic	26.96	0	No	Yes
103	A0PPL6	425 aa	Bifunctional 3,4-dihydroxy-2-butanone 4-phosphate synthase/GTP cyclohydrolase II protein (EC:3.5.4.25)	ribA2	Riboflavin metabolism	Cytoplasmic	46.11	0	No	No
104	A0PPL2	339 aa	Bifunctional riboflavin biosynthesis protein	ribG	Riboflavin metabolism	Cytoplasmic	35.33	0	No	Yes
105	A0PPL7	160 aa	6,7-dimethyl-8-ribityllumazine synthase	ribH	Riboflavin metabolism	Cytoplasmic	16.46	0	No	No
106	A0PPL5	207 aa	Riboflavin synthase subunit alpha	ribC	Riboflavin metabolism	Cytoplasmic	21.94	0	No	No
107	A0PU01	344 aa	Bifunctional Nicotinate-Nucleotide adenylyltransferase NadD	NadD	Nicotinate and nicotinamide metabolism	Cytoplasmic	37.9	0	No	No
108	A0PP10	352 aa	Quinolinate synthetase	NadA	Nicotinate and nicotinamide metabolism	Cytoplasmic	37.64	0	No	No
109	A0PNG6	297 aa	3-methyl-2-oxobutanoate hydroxymethyltransferase	panB	Pantothenate and CoA biosynthesis	Cytoplasmic	30.94	0	No	No
110	A0PKS1	312 aa	Pantothenate kinase	coaA	Pantothenate and CoA biosynthesis	Integral membrane	35.6	0	No	No
111	A0PP05	350 aa	Biotin synthase	bioB	Biotin metabolism	Cytoplasmic	37.73	0	No	No
112	A0PNB2	160 aa	6-pyruvoyl tetrahydrobiopterin synthase	Mul_1264	Folate biosynthesis	Cytoplasmic	17.96	0	No	Yes
113	A0PV55	133 aa	Dihydroneopterin aldolase	folB	Folate biosynthesis	Cytoplasmic	14.59	0	No	No
114	A0PML1	291 aa	Dihydropteroate synthase 2	folP2	Folate biosynthesis	Cytoplasmic	30.91	0	No	No
115	A0PQG8	165 aa	Dihydrofolate reductase	dfrA	One carbon pool by folate	Cytoplasmic	18.06	0	No	No
					Folate biosynthesis
116	A0PW30	557 aa	Uroporphyrin-III C-methyltransferase	hemD	Porphyrin and chlorophyll metabolism	Cytoplasmic	57.98	0	No	No
117	A0PNU6	340 aa	Ferrochelatase	hemH	Porphyrin and chlorophyll metabolism	Cytoplasmic	36.36	0	No	No
118	A0PQB6	401 aa	Multifunctional enzyme siroheme synthase	cysG	Porphyrin and chlorophyll metabolism	Integral membrane	42.12	0	No	No
119	A0PW28	473 aa	Glutamyl-tRNA reductase	hemA	Porphyrin and chlorophyll metabolism	Cytoplasmic	49.22	0	No	Yes
120	A0PQP9	489 aa	Bifunctional protein, CobI-CobJ fusion protein	cobI	Porphyrin and chlorophyll metabolism	Cytoplasmic	52.25	0	No	No
121	A0PQQ5	249 aa	Precorrin-4 C11-methyltransferase	CobM	Porphyrin and chlorophyll metabolism	Integral membrane	25.81	0	No	No
122	A0PPQ4	309 aa	Antibiotic ABC transporter transmembrane protein	Mul_1857	Oxidative phosphorylation	Integral membrane	32.25	8	No	No
					Porphyrin and chlorophyll metabolism
					Two-component system a
123	A0PLU7	327 aa	O-succinylbenzoate synthase	menC	Ubiquinone and other terpenoid-quinone biosynthesis	Integral membrane	34.21	0	No	Yes
124	A0PV29	227 aa	2-C-methyl-D-erythritol 4-phosphate cytidylyltransferase	ispD	Terpenoid backbone biosynthesis	Cytoplasmic	23.31	0	No	Yes
125	A0PW69	307 aa	4-diphosphocytidyl-2-C-methyl-D-erythritol kinase	ispE	Terpenoid backbone biosynthesis	Cytoplasmic	31.66	0	No	Yes
126	A0PV28	159 aa	2-C-methyl-D-erythritol 2,4-cyclodiphosphate synthase	ispF	Terpenoid backbone biosynthesis	Cytoplasmic	16.29	0	No	No
127	A0PQ97	363 aa	4-hydroxy-3-methylbut-2-en-1-yl diphosphate synthase	ispG	Terpenoid backbone biosynthesis	Cytoplasmic	37.99	0	No	Yes
128	A0PKQ3	332 aa	4-hydroxy-3-methylbut-2-enyl diphosphate reductase	ispH	Terpenoid backbone biosynthesis	Cytoplasmic	35.98	0	No	No
129	A0PMA8	201 aa	DTDP-4-dehydrorhamnose 3,5-epimerase	rmlC	Streptomycin biosynthesis a	Integral membrane	22.1	0	No	No
					Polyketide sugar unit biosynthesis a
130	A0PTW1	453 aa	Salicylate synthase	mbtI	Biosynthesis of siderophore group nonribosomal peptides a	Cytoplasmic	49.35	0	No	Yes
131	A0PTV4	434 aa	Lysine-N-oxygenase	mbtG	Biosynthesis of siderophore group nonribosomal peptides a	Cytoplasmic	47.27	0	No	No
132	A0PMB7	347 aa	DNA-directed RNA polymerase subunit alpha	rpoA	Purine metabolism	Cytoplasmic	37.75	0	No	No
					Pyrimidine metabolism
					RNA polymerase
133	A0PPJ6	110 aa	DNA-directed RNA polymerase subunit omega	rpoZ	Purine metabolism	Cytoplasmic	11.9	0	No	No
					Pyrimidine metabolism
					RNA polymerase
134	A0PM65	100 aa	50S ribosomal protein L23	rplW	Ribosome	Integral membrane	10.97	0	No	No
135	A0PM68	176 aa	50S ribosomal protein L22	rplV	Ribosome	Attached to the membrane	18.65	0	No	No
136	A0PM69	275 aa	30S ribosomal protein S3	rpsC	Ribosome	Cytoplasmic	30.21	0	No	No
137	A0PM72	120 aa	30S ribosomal protein S17	rpsQ	Ribosome	Integral membrane	13.13	0	No	No
138	A0PM79	132 aa	30S ribosomal protein S8	rpsH	Ribosome	Integral membrane	14.39	0	No	No
139	A0PM80	179 aa	50S ribosomal protein L6	rplF	Ribosome	Cytoplasmic	19.46	0	No	No
140	A0PM81	122 aa	50S ribosomal protein L18	rplR	Ribosome	Cytoplasmic	13.33	0	No	No
141	A0PM84	146 aa	50S ribosomal protein L15	rplO	Ribosome	Cytoplasmic	15.64	0	No	No
142	A0PMB4	124 aa	30S ribosomal protein S13	rpsM	Ribosome	Cytoplasmic	14.32	0	No	No
143	A0PM19	206 aa	50S ribosomal protein L10	rplJ	Ribosome	Cytoplasmic	21.08	0	No	No
144	A0PM08	235 aa	50S ribosomal protein L1	rplA	Ribosome	Cytoplasmic	24.82	0	No	No
145	A0PQ79	276 aa	30S ribosomal protein S2	rpsB	Ribosome	Integral membrane	29.99	0	No	No
146	A0PU17	103 aa	50S ribosomal protein L21	rplU	Ribosome	Integral membrane	11	0	No	No
147	A0PM97	441 aa	Preprotein translocase subunit	secY	Protein export	Integral membrane	47.7	9	No	Yes
					Bacterial secretion system a
148	A0PM05	162 aa	Preprotein translocase subunit	secE	Protein export	Integral membrane	17.33	1	No	No
					Bacterial secretion system a
149	A0PX68	371 aa	Putative inner membrane protein translocase component	YidC	Protein export	Integral membrane	41.47	5	No	Yes
					Bacterial secretion system a
150	A0PRE5	950 aa	Preprotein translocase subunit	secA1	Protein export	Cytoplasmic	106.34	0	No	No
					Bacterial secretion system a
151	A0PQS7	316 aa	Sec-independent protein translocase transmembrane protein T	tatC	Protein export	Integral membrane	34.95	6	No	No
					Bacterial secretion system a
152	A0PNY0	309 aa	Lipoprotein signal peptidase	lspA	Protein export	Integral membrane	32.43	3	No	No
153	A0PQT2	267 aa	Proteasome (alpha subunit)	prcA	Proteasome	Cytoplasmic	29.28	0	No	No
154	A0PU18	988 aa	Ribonuclease E	rne	RNA degradation	Cytoplasmic	106.98	0	No	No
155	A0PUL3	621 aa	Transcription termiatio factor	rho	RNA degradation	Cytoplasmic	66.92	0	No	No
156	A0PNY7	1180 aa	DNA polymerase III subunit alpha	dnaE	Purine metabolism	Cytoplasmic	129.17	0	No	No
					Pyrimidine metabolism
					DNA replication
					Mismatch repair
					Homologous recombination
157	A0PVG0	621 aa	DNA polymerase III subunits gamma and tau	dnaZX	Purine metabolism	Cytoplasmic	66.42	0	No	No
					Pyrimidine metabolism
					DNA replication
					Mismatch repair
					Homologous recombination
158	A0PV82	401 aa	DNA polymerase III subunit delta	Mul_4220	Purine metabolism	Cytoplasmic	42.1	0	No	No
					Pyrimidine metabolism
					DNA replication
					Mismatch repair
					Homologous recombination
159	A0PKH9	460 aa	Replicative DNA helicase	dnaB	DNA replication	Cytoplasmic	50.68	0	No	Yes
160	A0PNR6	656 aa	DNA primase	dnaG	DNA replication	Cytoplasmic	71.23	0	No	No
161	A0PPM1	628 aa	Excinuclease ABC subunit C	uvrC	Nucleotide excision repair	Cytoplasmic	70.27	0	No	No
162	A0PW58	1222 aa	Transcription-repair coupling factor	mfd	Nucleotide excision repair	Cytoplasmic	131.59	0	No	Yes
163	A0PT89	346 aa	Recombinase A	recA	Homologous recombination	Cytoplasmic	36.85	0	No	Yes
164	A0PPD2	197 aa	Holliday junction DNA helicase	ruvA	Homologous recombination	Cytoplasmic	20.27	0	No	No
165	A0PQ10	743 aa	ATP-dependent DNA helicase	recG	Homologous recombination	Cytoplasmic	80.91	0	No	No
166	A0PTX1	349 aa	Sulfate-binding lipoprotein	subI	ABC transporters	Integral membrane	37.28	0	No	Yes
167	A0PTX0	300 a	Sulfate-transport integral membrane protein ABC transporter	cysT	ABC transporters	Integral membrane	31.34	6	No	Yes
168	A0PTW9	272 aa	Sulfate-transport integral membrane protein ABC transporter	cysW	ABC transporters	Integral membrane	29.49	6	No	Yes
169	A0PSF5	237 aa	Molybdate-binding lipoprotein	modA	ABC transporters	Attached to the membrane	24.36	0	No	Yes
170	A0PUP3	297 aa	Oligopeptide-transport integral membrane protein ABC transporter	oppC	ABC transporters	Integral membrane	32.17	6	No	No
171	A0PN91	286 aa	Hypothetical protein	Mul_1240	ABC transporters	Integral membrane	30.18	4	No	No
172	A0PQZ2	297 aa	Cell division protein	ftsX	ABC transporters	Integral membrane	32.74	4	No	No
173	A0PKI8	318 aa	O-antigen/lipopolysaccharide transport integral membrane protein ABC transporter	RfbD	ABC transporters	Integral membrane	36.16	6	No	No
174	A0PLC8	368 aa	Phosphate-binding protein 3 precursor	phoS3	ABC transporters	Integral membrane	37.73	0	No	Yes
175	A0PM62	101 aa	30S ribosomal protein S10	rpsJ	Ribosome	Cytoplasmic	11.42	0	No	No
176	A0PVZ5	227 aa	Two component sensory transduction protein	regX3	Two-component systema	Cytoplasmic	24.81	0	No	Yes
177	A0PL56	216 aa	Nitrate/Nitrite response regulator protein	NarL	Two-component system a	Cytoplasmic	22.91	0	No	Yes
178	A0PKB2	510 aa	Chromosomal replication initiation protein	dnaA	Two-component system a	Integral membrane	56.79	0	No	No
179	A0PKW8	236 aa	Two component response transcriptional regulatory protein	prrA	Two-component system a	Cytoplasmic	25.31	0	No	Yes
180	A0PR05	585 aa	Two component sensor histidine kinase	devS	Two-component system a	Integral membrane	62.87	0	No	No
181	A0PR06	216 aa	Two compoet trascriptioal regulatory protein	devR	Two-component system a	Cytoplasmic	23.4	0	No	Yes
182	A0PQ53	112 aa	Nitrogen regulatory protein P-II	glnB	Two-component system a	Cytoplasmic	12.23	0	No	No
183	A0PTE2	543 aa	Phosphoglucomutase	pgmA	Glycolysis / Gluconeogenesis	Cytoplasmic	57.43	0	No	No
					Pentose phosphate pathway
					Galactose metabolism
					Purine metabolism
					Starch and sucrose metabolism
					Amino sugar and Nucleotide sugar metabolism
					Streptomycin biosynthesis a
184	A0PUN9	310 aa	Sulfate adenylyltransferase subunit 2	cysD	Purine metabolism	Cytoplasmic	34.92	0	No	Yes
					Selenocompound metabolism
					Sulfur metabolism
185	A0PUP1	163 aa	Carbonic anhydrase	Mul_3998	Nitrogen metabolism	Cytoplasmic	17.83	0	No	No
186	A0PP30	269 aa	Tryptophan synthase subunit alpha	trpA	Glycine, serine and threonine metabolism	Cytoplasmic	27.89	0	No	Yes
					Phenylalanine, tyrosine and tryptophan biosynthesis
187	A0PLU9	548 aa	2-succinyl-5-enolpyruvyl-6-hydroxy-3-cyclohexeNe-1-carboxylate synthase	menD	Ubiquinone and other terpenoid-quinone biosynthesis	Integral membrane	57.41	1	No	Yes
188	A0PPA4	307 aa	Inorganic polyphosphate/ATP-NAD kinase	ppnK	Nicotinate and Nicotinamide metabolism	Cytoplasmic	32.97	0	No	No
189	A0PU11	680 aa	NAD synthetase	NadE	Nicotinate and Nicotinamide metabolism	Integral membrane	74.91	0	No	Yes
190	A0PQ95	402 aa	1-deoxy-D-xylulose 5-phosphate reductoisomerase	dxr	Terpenoid backbone biosynthesis	Cytoplasmic	41.97	0	No	No
191	A0PX54	481 aa	Poly(a) polymerase	pcnA	RNA degradation	Cytoplasmic	53.69	0	No	Yes
192	A0PUL8	550 aa	Arginyl-tRNA synthetase	argS	Aminoacyl-tRNA biosynthesis	Cytoplasmic	59.73	0	No	Yes
193	A0PPE8	420 aa	Histidyl-tRNA synthetase	hisS	Aminoacyl-tRNA biosynthesis	Cytoplasmic	45.21	0	No	No
194	A0PP66	347 aa	Phenylalanyl-tRNA synthetase subunit alpha	pheS	Aminoacyl-tRNA biosynthesis	Cytoplasmic	38.21	0	No	No
195	A0PU60	389 aa	Branched-chain alpha-keto acid dehydrogenase subunit E2	pdh	Glycolysis/Gluconeogenesis	Cytoplasmic	40.93	0	No	Yes
					Citrate cycle (TCA cycle)
					Pyruvate metabolism
196	A0PKX4	431 aa	Type II citrate synthase	gltA	Citrate cycle (TCA cycle)	Cytoplasmic	48.2	0	No	No
					Glyoxylate and dicarboxylate metabolism
197	A0PUJ6	417 aa	UDP-N-acetylglucosamine 1-carboxyvinyltransferase	murA	Amino sugar and nucleotide sugar metabolism	Cytoplasmic	44.09	0	No	Yes
					Peptidoglycan biosynthesis a
198	A0PPD9	446 aa	4-aminobutyrate aminotransferase	gabT	Alanine, aspartate and glutamate metabolism	Cytoplasmic	47.22	0	No	Yes
					Valine, leucine and isoleucine degradation
					beta-Alanine metabolism
					Propanoate metabolism
					Butanoate metabolism
199	A0PV69	162 aa	Inorganic pyrophosphatase	ppa	Oxidative phosphorylation	Cytoplasmic	18.52	0	No	No
200	A0PM94	329 aa	D-3-phosphoglycerate dehydrogenase	serA2	Glycine, serine and threonine metabolism	Cytoplasmic	34.79	0	No	Yes
					Methane metabolism a
201	A0PPT1	409 aa	Phosphoserine phosphatase	serB	Glycine, serine and threonine metabolism	Cytoplasmic	43.3	0	No	Yes
					Methane metabolism a
202	A0PTN5	664 aa	Asparagine synthetase	asnB	Alanine, aspartate and glutamate metabolism	Integral membrane	73.6	0	No	Yes
					Nitrogen metabolism
203	A0PNH0	446 aa	Glutamine synthetase	glnA2	Alanine, aspartate and glutamate metabolism	Cytoplasmic	49.79	0	No	No
					Arginine and proline metabolism
					Nitrogen metabolism
					Two-component system a
204	A0PX41	488 aa	Glutamate synthase subunit beta	gltD	Alanine, aspartate and glutamate metabolism	Cytoplasmic	53.16	0	No	Yes
					Nitrogen metabolism
205	A0PTL7	243 aa	1-acylglycerol-3-phosphate O-acyltransferase	Mul_3537	Glycerolipid metabolism	Integral membrane	26.64	0	No	No
					Glycerophospholipid metabolism
206	A0PND9	526 aa	Flavoprotein	Mul_1298	Ether lipid metabolism	Cytoplasmic	55.45	0	No	No
207	A0PM24	1176 aa	DNA-directed RNA polymerase subunit beta	rpoB	Purine metabolism	Cytoplasmic	129.51	0	No	Yes
					Pyrimidine metabolism
					RNA polymerase
208	A0PLI0	297 aa	Phosphoribosylaminoimidazole-succinocarboxamide synthase	purC	Purine metabolism	Cytoplasmic	32.72	0	No	Yes
209	A0PUF8	204 aa	Putative deoxyribonucleotide triphosphate pyrophosphatase	Mul_3906	Purine metabolism	Cytoplasmic	20.97	0	No	No
					Thiamine metabolism
210	A0PPI9	430 aa	Dihydroorotase	pyrC	Pyrimidine metabolism	Cytoplasmic	45.45	0	No	Yes
211	A0PX60	332 aa	Thioredoxin reductase	trxB2	Pyrimidine metabolism	Cytoplasmic	35.22	0	No	Yes
					Selenocompound metabolism
212	A0PLN6	429 aa	Aminotransferase AlaT	aspC	Alanine, aspartate and glutamate metabolism	Cytoplasmic	47.67	0	No	Yes
					Valine, leucine and isoleucine biosynthesis
213	A0PWU8	449 aa	4-aminobutyrate aminotransferase	gabT_2	Glycine, serine and threonine metabolism	Cytoplasmic	48.03	0	No	Yes
214	A0PU14	368 aa	Gamma-glutamyl kinase	proB	Arginine and proline metabolism	Cytoplasmic	37.97	0	No	Yes
215	A0PPH1	184 aa	Shikimate kinase	aroK	Phenylalanine, tyrosine and tryptophan biosynthesis	Cytoplasmic	19.41	0	No	Yes
216	A0PKN6	340 aa	6-phosphogluconate dehydrogenase-like protein	gnd2	Pentose phosphate pathway	Cytoplasmic	38.34	0	No	Yes
					Glutathione metabolism
217	A0PPP5	373 aa	Transaldolase	tal	Pentose phosphate pathway	Cytoplasmic	40.17	0	No	No
218	A0PN13	458 aa	Succinic semialdehyde dehydrogenase	gabD1	Alanine, aspartate and glutamate metabolism	Cytoplasmic	48.54	0	No	Yes
					Tyrosine metabolism
					Butanoate metabolism
219	A0PL11	714 aa	Fatty oxidation protein	fadB	Fatty acid metabolism	Cytoplasmic	75.58	0	No	Yes
					Valine, leucine and isoleucine degradation
					Geraniol degradation a
					Lysine degradation
					Benzoate degradation a
					Tryptophan metabolism
					beta-Alanine metabolism
					Propanoate metabolism
					Butanoate metabolism
					Limonene and pinene degradation a
					Caprolactam degradation a
220	A0PN32	642 aa	Succinate dehydrogenase flavoprotein subunit	sdhA	Citrate cycle (TCA cycle)	Cytoplasmic	70.54	0	No	Yes
					Oxidative phosphorylation
					Toluene degradation a
					Butanoate metabolism
221	A0PUK1	304 aa	F0F1 ATP synthase subunit gamma	atpG	Oxidative phosphorylation	Cytoplasmic	33.78	0	No	No
222	A0PKW5	314 aa	Cysteine synthase B	cysM	Cysteine and methionine metabolism	Cytoplasmic	33.87	0	No	No
					Sulfur metabolism
223	A0PTP8	367 aa	Glycine cleavage system aminomethyltransferase T	gcvT	Glycine, serine and threonine metabolism	Cytoplasmic	38.58	0	No	No
					One carbon pool by folate
					Nitrogen metabolism
224	A0PMM0	382 aa	Acetyl-CoA acetyltransferase	fadA6_3	Fatty acid metabolism	Cytoplasmic	39.82	0	No	No
					Valine, leucine and isoleucine degradation
					Geraniol degradation a
					Benzoate degradation a
					alpha-Linolenic acid metabolism
					Ethylbenzene degradation a
225	A0PLW3	341 aa	NAD(P)H-dependent glycerol-3-phosphate dehydrogenase	gpdA1	Glycerophospholipid metabolism	Cytoplasmic	36.18	0	No	Yes
226	A0PV65	202 aa	Hypoxanthine-guanine phosphoribosyltransferase	hpt	Purine metabolism	Cytoplasmic	22.39	0	No	Yes
227	A0PRI6	171 aa	Phosphoribosylaminoimidazole carboxylase catalytic subunit	purE	Purine metabolism	Cytoplasmic	17.62	0	No	No
228	A0PLH3	475 aa	Adenylosuccinate lyase	purB	Purine metabolism	Cytoplasmic	51.27	0	No	Yes
					Alanine, aspartate and glutamate metabolism
229	A0PMH3	527 aa	GMP synthase	guaA	Purine metabolism	Cytoplasmic	56.42	0	No	Yes
230	A0PM98	181 aa	Adenylate kinase	adk	Purine metabolism	Cytoplasmic	20.1	0	No	Yes
231	A0PP11	524 aa	L-aspartate oxidase	nadB	Alanine, aspartate and glutamate metabolism	Cytoplasmic	53.6	1	No	Yes
					Nicotinate and nicotinamide metabolism
232	A0PUL5	360 aa	Threonine synthase	thrC	Glycine, serine and threonine metabolism	Cytoplasmic	37.31	0	No	No
					Vitamin B6 metabolism
233	A0PNQ2	449 aa	O-acetylhomoserine aminocarboxypropyltransferase	metC	Cysteine and methionine metabolism	Cytoplasmic	47.39	0	No	Yes
234	A0PTI7	399 aa	Undecaprenyldiphospho-muramoylpentapeptide beta-N-acetylglucosaminyltransferase (EC:2.4.1.227)	murG	Peptidoglycan biosynthesis a	Cytoplasmic	41.08	0	No	Yes
235	A0PQ17	157 aa	Phosphopantetheine adenylyltransferase (EC:2.7.7.3)	coaD	Pantothenate and CoA biosynthesis	Cytoplasmic	17.12	0	No	No
236	A0PUH6	271 aa	Glutamate racemase (EC:5.1.1.3)	murl	D-Glutamine and D-glutamate metabolism	Cytoplasmic	28.58	0	No	No
a represents targets from unique pathways of M. ulcerans
TMD: transmembrane domain; PDB: protein data bank; MW: molecular weight
