# Supplementary material for: Comparative Genomics Analysis of Mycobacterium ulcerans for the Identification of Putative Essential Genes and Therapeutic Candidates
Source: PLoS One. 2012 Aug 13;7(8):e43080. doi: 10.1371/journal.pone.0043080 (PMC3418265; doi:10.1371/journal.pone.0043080)
Supplement: Table S5 — Non-host essential proteins of M. ulcerans similar to binding partners of FDA-approved drugs, experimental small molecule compounds, or nutraceutical compounds, as inferred from the DrugBank database. (XLSX) [file pone.0043080.s005.xlsx]

## Sheet: Sheet1
Table S5: Non-host essential proteins of Mycobacterium ulcerans similar to binding partners of FDA approved drugs, experimental small molecule compounds, or nutraceutical compounds as inferred from DrugBank database
No	Uniprot ID	Proteins (Enzymes & Non-enzymes)	Genes	Associated metabolic pathways	DrugBank IDs	DrugBank Hits (Protein)	DrugBank hits (Bacteria)
1	A0PRG4	Phosphomannmutase/Phosphoglucomutase	man B	Glycolysis/Gluconeogenesis	DB02007;DB02843;DB02867;DB02900;DB04522	Phosphomannomutase/phosphoglucomutase	Pseudomonas aeruginosa (strain ATCC 15692 / PAO1 / 1C / PRS 101 / LMG 12228)
				Pentose phosphate pathway
				Fructose and mannose metabolism
				Galactose metabolism
				Purine metabolism
				Starch and sucrose metabolism
				Amino sugar and nucleotide sugar metabolism
				Streptomycin biosynthesis a
2	A0PT57	Polyphosphate glucokinase	ppgK	Glycolysis/Gluconeogenesis	DB02379	Inorganic polyphosphate/ATP-glucomannokinase	Arthrobacter sp. (strain KM)
				Amino sugar and nucleotide sugar metabolism
3	A0PKJ8	Fructose-bisphosphate aldolase	fba	Glycolysis/Gluconeogenesis	DB03026	Fructose-bisphosphate aldolase class 2	Escherichia coli (strain K12)
				Pentose phosphate pathway
				Fructose and mannose metabolism
				Methane metabolism a
4	A0PNE9	Pyruvate dehydrogenase subunit E1	aceE	Glycolysis/Gluconeogenesis	DB01987	Pyruvate dehydrogenase E1 component	Escherichia coli (strain K12)
				Citrate cycle (TCA cycle)
				Valine, leucine and isoleucine biosynthesis
				Pyruvate metabolism
				Butanoate metabolism
5	A0PWV6	Isocitrate dehydrogenase [NADP]	icd2	Citrate cycle (TCA cycle)	DB01727; DB03461	Isocitrate dehydrogenase [NADP]	Azotobacter vinelandii
				Glutathione metabolism
6	A0PPP6	Tranketolase	tkt	Pentose phosphate pathway	DB02078	Transketolase	Bacillus anthracis
7	A0PU39	Ribose-5-phosphate isomerase B	rpiB	Pentose phosphate pathway	DB03108; DB04496	Ribose-5-phosphate isomerase B	Mycobacterium tuberculosis
8	A0PP30	Tryptophan synthase subunit alpha	trpA	Glycine, serine and threonine metabolism	DB03171;DB04272	Tryptophan synthase alpha chain	Thermus thermophilus (strain HB27 / ATCC BAA-163 / DSM 7039)
				Phenylalanine, tyrosine and tryptophan biosynthesis
9	A0PPA4	Inorganic polyphosphate/ATP-NAD kinase	ppnK	Nicotinate and Nicotinamide metabolism	DB01907	Inorganic polyphosphate/ATP-NAD kinase	Mycobacterium tuberculosis
10	A0PVY7	U DP-N-acetylenolpyruvoylglucosamine reductase	murB	Amino sugar and nucleotide sugar metabolism	DB03147; DB07296	UDP-N-acetylenolpyruvoylglucosamine reductase	Escherichia coli (strain K12)
				Peptidoglycan biosynthesis a
11	A0PVE6	2-isopropylmalate synthase	leuA	Valine, leucine and isoleucine biosynthesis	DB04074	2-isopropylmalate synthase	Mycobacterium tuberculosis
				Pyruvate metabolism
12	A0PR50	NADH dehydrogenase subunit M	nuoM	Oxidative phosphorylation	*DB00157	NADH-ubiquinone oxidoreductase chain 4	Homo sapiens (Human)
13	A0PU11	NAD synthetase	NadE	Nicotinate and Nicotinamide metabolism	DB04099	NH(3)-dependent NAD(+) synthetase	Helicobacter pylori (Campylobacter pylori)
14	A0PQ95	1-deoxy-D-xylulose 5-phosphate reductoisomerase	dxr	Terpenoid backbone biosynthesis	DB02496; DB02948; DB03649; DB04272	1-deoxy-D-xylulose 5-phosphate reductoisomerase	Zymomonas mobilis
15	A0PKY2	Phosphoserine aminotransferase	serC	Glycine, serine and threonine metabolism	DB00114; *DB00142	phosphoserine aminotransferase	Homo sapiens (Human)
				Methane metabolism a
				Vitamin B6 metabolism
16	A0PLZ6	cyanate hydratase	cynS	Nitrogen metabolism	DB02737	cyanate hydratase	Escherichia coli (strain K12)
17	A0PM62	30S ribosomal protein S10	rpsJ	Ribosome	1) *DB00698; * DB01421	30S ribosomal protein S10	1) Escherichia coli (strain K12)
					2) DB08185		2) Thermus thermophilus (strain HB8 / ATCC 27634 / DSM 579)
18	A0PU94	Fatty acid synthase	fas	Fatty acid biosynthesis	*DB00339	PROBABLE FATTY ACID SYNTHASE FAS (FATTY ACID SYNTHETASE)	Mycobacterium tuberculosis
19	A0PTL2	3-oxoacyl-[acyl-carrier-protein] synthase III	fabH_1	Fatty acid biosynthesis	1) *DB01034;DB01992; DB02039; DB02316; DB03661; DB04524	3-oxoacyl-[acyl-carrier-protein] synthase 3	1) Escherichia coli (strain K12)
					2) DB07429		2) Enterococcus faecalis (Streptococcus faecalis)
20	A0PSG2	Urease subunit alpha	ureC	Purine metabolism	1) *DB00551 ; *DB05265	urease subunit alpha	1) Enterobacter aerogenes (Aerobacter aerogenes)
				Arginine and proline metabolism	2) DB02899
				Atrazine degradation a			2) Bacillus pasteurii
21	A0PSX3	Cytidylate kinase	cmk	Pyrimidine metabolism	DB02456; DB02883; DB03403; DB04555	cytidylate kinase	Escherichia coli (strain K12)
22	A0PX54	Poly(a) polymerase	pcnA	RNA degradation	DB02431	CCA-adding enzyme	Geobacillus stearothermophilus (Bacillus stearothermophilus)
23	A0PP29	Tryptophan synthase subunit beta	trpB	Glycine, serine and threonine metabolism	DB03171; DB04143; DB07732; DB07745; DB07748; DB07773; DB07890; DB07894; DB07925; DB07951; DB07952; DB07953	Tryptophan synthase beta chain	Salmonella typhimurium
				Phenylalanine, tyrosine and tryptophan biosynthesis
24	A0PPE8	Histidyl-tRNA synthetase	hisS	Aminoacyl-tRNA biosynthesis	1) DB03811; DB04201	Histidyl-tRNA synthetase	1) Escherichia coli (strain K12)
					2) DB04201		2) Thermus thermophilus (strain HB8 / ATCC 27634 / DSM 579)
25	A0PVE3	Aspartate-semialdehyde dehydrogenase	asd	Glycine, serine and threonine metabolism	DB03461; DB03502; DB04498	Aspartate-semialdehyde dehydrogenase	Haemophilus influenzae (strain ATCC 51907 / DSM 11121 / KW20 / Rd)
				Cysteine and methionine metabolism
				Lysine biosynthesis
26	A0PKM7	5-methyltetrahydropteroyltriglutamate- homocysteine S-methyltransferase	metE	Cysteine and methionine metabolism	DB04375; DB04422; DB04481	5-methyltetrahydropteroyltriglutamate-homocysteine methyltransferase	Thermotoga maritima
				Selenocompound metabolism
27	A0PPF2	Dihydrodipicolinate synthase	dapA_1	Lysine biosynthesis	DB02370	Dihydrodipicolinate synthase	Thermotoga maritima
28	A0PP66	Phenylalanyl-tRNA synthetase subunit alpha	pheS	Aminoacyl-tRNA biosynthesis	1) DB07817	Phenylalanyl-tRNA synthetase alpha chain	1) Staphylococcus haemolyticus (strain JCSC1435)
					2) *DB00120		2) Homo sapiens (Human)
29	A0PTJ2	UDP-N-acetylmuramoylalanyl-D-glutamate--2,6-diaminopimelate ligase	murE	Lysine biosynthesis	DB02314; DB03590; DB03801	UDP-N-acetylmuramoylalanyl-D-glutamate--2,6-diaminopimelate ligase	Escherichia coli (strain K12)
				Peptidoglycan biosynthesis a
30	A0PUL7	Diaminopimelate decarboxylase	lysA	Lysine biosynthesis	DB03252; DB03814	Diaminopimelate decarboxylase	Escherichia coli (strain K12)
31	A0PP75	Acetylglutamate kinase	argB	Lysine biosynthesis	DB03431; DB04075	Acetylglutamate kinase	Pseudomonas aeruginosa
				Arginine and proline metabolism
32	A0PMI9	Proline dehydrogenase	putA	Arginine and proline metabolism	DB03051; DB03147; DB04398	Bifunctional protein putA [Includes: Proline dehydrogenase	Escherichia coli (strain K12)
33	A0PQU9	ATP phosphoribosyltransferase	hisG	Histidine metabolism	DB01661	ATP phosphoribosyltransferase	Escherichia coli (strain K12)
34	A0PKX4	Type II citrate synthase	gltA	Citrate cycle (TCA cycle)	1) DB01907	Citrate synthase	1) Escherichia coli (strain K12)
				Glyoxylate and dicarboxylate metabolism	2) DB01992; DB04272		2) Thermus thermophilus
35	A0PP14	Histidinol dehydrogenase	hisD	Histidine metabolism	DB01907; DB03811; DB04077; DB04447	Histidinol dehydrogenase	Escherichia coli (strain K12)
36	A0PPH2	3-dehydroquinate synthase	aroB	Phenylalanine, tyrosine and tryptophan biosynthesis	DB01907; DB02592	3-dehydroquinate synthase	Staphylococcus aureus (strain MRSA252)
37	A0PPH3	3-dehydroquinate dehydratase	aroD	Phenylalanine, tyrosine and tryptophan biosynthesis	1) DB02786; DB02801; DB04347; DB04656; DB08485	3-dehydroquinate dehydratase	1) Mycobacterium tuberculosis
					2) DB02801; DB03739		2) Bvb n Streptomyces coelicolor
38	A0PUJ6	UDP-N-acetylglucosamine 1-carboxyvinyltransferase	murA	Amino sugar and nucleotide sugar metabolism	1) DB03397	UDP-N-acetylglucosamine 1-carboxyvinyltransferase	1) Shigella flexneri
				Peptidoglycan biosynthesis a	2) *DB00828		2) Escherichia coli (strain K12)
					3) DB01867;DB01879; DB02435; DB02995; DB03089; DB04174; DB04474		3) Enterobacter cloacae subsp. cloacae (strain ATCC 13047 / DSM 30054 / NBRC 13535 / NCDC 279-56)
39	A0PPH0	Chorismate synthase	aroF	Phenylalanine, tyrosine and tryptophan biosynthesis	DB03247; DB03350	Chorismate synthase	Streptococcus pneumoniae (strain ATCC BAA-255 / R6)
40	A0PTM6	Anthranilate phosphoribosyltransferase	trpD	Phenylalanine, tyrosine and tryptophan biosynthesis	DB01632	Anthranilate phosphoribosyltransferase	Erwinia carotovora
41	A0PV50	Pantoate--beta-alanine ligase	panC	beta-Alanine metabolism	DB01930; DB02596; DB02694; DB03107	Pantoate--beta-alanine ligase	Mycobacterium tuberculosis
				Pantothenate and CoA biosynthesis
42	A0PTI6	UDP-N-acetylmuramate--L-alanine ligase	murC	D-Glutamine and D-glutamate metabolism	DB01673; DB03909; DB04395	UDP-N-acetylmuramate--L-alanine ligase	Haemophilus influenzae (strain ATCC 51907 / DSM 11121 / KW20 / Rd)
				Peptidoglycan biosynthesis a
43	A0PME2	alanine racemase	alr	D-Alanine metabolism a	1 ) *DB00260	Alanine racemase	1) Mycobacterium avium
					2) DB01993; DB02142; DB03097; DB03327; DB03579; DB03766; DB03801;; DB04467		2) Geobacillus stearothermophilus (Bacillus stearothermophilus)
					3) DB03252; DB03801		3) Pseudomonas aeruginosa (strain ATCC 15692 / PAO1 / 1C / PRS 101 / LMG 12228)
44	A0PPD9	4-aminobutyrate aminotransferase	gabT	Alanine, aspartate and glutamate metabolism	DB01867;DB02142; DB02783	4-aminobutyrate aminotransferase	Escherichia coli (strain K12)
				Valine, leucine and isoleucine degradation
				beta-Alanine metabolism
				Propanoate metabolism
				Butanoate metabolism
45	A0PV69	Inorganic pyrophosphatase	ppa	Oxidative phosphorylation	1) DB02212	Inorganic pyrophosphatase	1) Escherichia coli (strain K12)
					2) DB06851; DB07291		2) Burkholderia pseudomallei (strain 1710b)
46	A0PPL7	6,7-dimethyl-8-ribityllumazine synthase	ribH	Riboflavin metabolism	DB01692; DB02135; DB02184; DB02290; DB02693; DB02711; DB03022; DB03812; DB03973; DB08016	6,7-dimethyl-8-ribityllumazine synthase	Mycobacterium tuberculosis
47	A0PPL5	riboflavin synthase subunit alpha	ribC	Riboflavin metabolism	* DB00140	Riboflavin synthase alpha chain	Escherichia coli (strain K12)
48	A0PNG6	3-methyl-2-oxobutanoate hydroxymethyltransferase	panB	Pantothenate and CoA biosynthesis	1) DB03795	3-methyl-2-oxobutanoate hydroxymethyltransferase	1) Escherichia coli (strain K12)
					2) DB04074		2) Neisseria meningitidis serogroup B
49	A0PKS1	pantothenate kinase	coaA	Pantothenate and CoA biosynthesis	DB01783; DB01992; DB03431; DB04395	Pantothenate kinase	Escherichia coli (strain K12)
50	A0PP05	biotin synthase	bioB	Biotin metabolism	DB03754; DB03775	Biotin synthase	Escherichia coli (strain K12)
51	A0PM94	D-3-phosphoglycerate dehydrogenase	serA2	Glycine, serine and threonine metabolism	DB01694	D-3-phosphoglycerate dehydrogenase	Mycobacterium tuberculosis
				Methane metabolism a
52	A0PTI7	Undecaprenyldiphospho-muramoylpentapeptide beta-N-acetylglucosaminyltransferase	murG	Peptidoglycan biosynthesis a	DB02196	UDP-N-acetylglucosamine--N-acetylmuramyl-(pentapeptide) pyrophosphoryl-undecaprenol N-acetylglucosamine transferase	Escherichia coli (strain K12)
53	A0PML1	dihydropteroate synthase 2	folp2	Folate biosynthesis	1) *DB00250	Dihydropteroate synthase 2	1) Mycobacterium leprae
					2) DB04047; DB03705; DB03592; DB04196		2) Bacillus anthracis
54	A0PQG8	dihydrofolate reductase	dfrA	One carbon pool by folate	1) DB04007	Dihydrofolate reductase	1) Mycobacterium tuberculosis
				Folate biosynthesis	2) DB08234		2) Bacillus anthracis
55	A0PNU6	Ferrochelatase	hemH	Porphyrin and chlorophyll metabolism	DB01911; DB02188	Ferrochelatase,	Bacillus subtilis
56	A0PLU7	O-succinylbenzoate synthase	menC	Ubiquinone and other terpenoid-quinone biosynthesis	DB02251	O-succinylbenzoate synthase	Thermobifida fusca (strain YX)
57	A0PTN5	Asparagine synthetase	asnB	Alanine, aspartate and glutamate metabolism	*DB00128; DB00130; DB00142; DB00171; DB00174	Asparagine synthetase [glutamine-hydrolyzing]	Homo sapiens (Human)
				Nitrogen metabolism
58	A0PNH0	Glutamine synthetase	glnA2	Alanine, aspartate and glutamate metabolism	DB02663; DB03431	Glutamine synthetase	Salmonella typhimurium
				Arginine and proline metabolism	DB04272	Glutamine synthetase 1	Mycobacterium tuberculosis
59	A0PV28	2-C-methyl-D-erythritol 2,4-cyclodiphosphate synthase	ispF	Terpenoid backbone biosynthesis	1) DB03403; DB04555	2-C-methyl-D-erythritol 2,4-cyclodiphosphate synthase	1) Mycobacterium smegmatis (strain ATCC 700084 / mc(2)155)
					2) DB04714		2) Thermus thermophilus (strain HB8 / ATCC 27634 / DSM 579)
60	A0PM24	DNA-directed RNA polymerase subunit beta	rpoB	Purine metabolism	1) DB04788; DB08226; DB08266	DNA-directed RNA polymerase beta' chain	1) Thermus thermophilus (strain HB8 / ATCC 27634 / DSM 579)
				Pyrimidine metabolism	2) DB00615; DB01045; DB01220		2) Escherichia coli (strain K12)
				RNA polymerase
61	A0PKQ3	4-hydroxy-3-methylbut-2-enyl diphosphate reductase	ispH	Terpenoid backbone biosynthesis	DB01785; DB04714	4-hydroxy-3-methylbut-2-enyl diphosphate reductase	Escherichia coli (strain K12)
62	A0PMA8	dTDP-4-dehydrorhamnose 3,5-epimerase	rmlC	Streptomycin biosynthesis a	1) DB04530	DTDP-4-DEHYDRORHAMNOSE 3,5-EPIMERASE RMLC	1) Mycobacterium tuberculosis
				Polyketide sugar unit biosynthesis a	2) DB01694	dTDP-4-dehydrorhamnose 3,5-epimerase	2) Pseudomonas aeruginosa (strain ATCC 15692 / PAO1 / 1C / PRS 101 / LMG 12228)
					3) DB02549		3) Salmonella typhimurium
63	A0PMB7	DNA-directed RNA polymerase subunit alpha	rpoA	Purine metabolism	1) DB00615	DNA-directed RNA polymerase alpha chain	1) Escherichia coli (strain K12)
				Pyrimidine metabolism	2) DB08226		2) Thermus thermophilus
				RNA polymerase
64	A0PPI9	Dihydroorotase	pyrC	Pyrimidine metabolism	DB00128; DB00130; DB03459; DB03801	CAD protein [Includes: Glutamine-dependent carbamoyl-phosphate synthase	Homo sapiens (Human)
65	A0PX60	Thioredoxin reductase	TrxB2	Pyrimidine metabolism	1) DB03147	Thioredoxin reductase	1) Escherichia coli (strain K12)
				Selenocompound metabolism	2) *DB00548		2) Staphylococcus aureus (strain Mu50 / ATCC 700699)
66	A0PLN6	Aminotransferase AlaT	aspC	Alanine, aspartate and glutamate metabolism	*DB00160; DB00142; DB00780;	Alanine aminotransferase 2	Homo sapiens (Human)
				Valine, leucine and isoleucine biosynthesis
67	A0PM69	30S ribosomal protein S3	rpsC	Ribosome	DB08185	30S ribosomal protein S3	Thermus thermophilus (strain HB27 / ATCC BAA-163 / DSM 7039)
68	A0PQ17	Phosphopantetheine adenylyltransferase	coaD	Pantothenate and CoA biosynthesis	1) DB03912	Phosphopantetheine adenylyltransferase	1) Thermus thermophilus (strain HB27 / ATCC BAA-163 / DSM 7039)
					2) DB03431		2) Bacillus subtilis
					3) DB01992; DB03170; DB03912		3) Shigella flexneri
69	A0PM79	30S ribosomal protein S8	rpsH	Ribosome	DB08185	30S ribosomal protein S8	Thermus thermophilus (strain HB8 / ATCC 27634 / DSM 579)
70	A0PMH3	GMP synthase	guaA	Purine metabolism	1) DB02212; DB04272	GMP synthase [glutamine-hydrolyzing]	1) Escherichia coli (strain K12)
					2) *DB00130; DB00142		2) Homo sapiens (Human)
71	A0PM98	Adenylate kinase	adk	Purine metabolism	1) DB01717	Adenylate kinase	1) Bacillus globisporus
					2) DB01717; DB03431		2) Escherichia coli (strain K12)
72	A0PP11	L-aspartate oxidase	nadB	Alanine, aspartate and glutamate metabolism	DB03147	L-aspartate oxidase	Escherichia coli (strain K12)
				Nicotinate and nicotinamide metabolism
73	A0PQ79	30S ribosomal protein S2	rpsB	Ribosome	DB08185	30S ribosomal protein S2	Thermus thermophilus (strain HB27 / ATCC BAA-163 / DSM 7039)
74	A0PUH6	Glutamate racemase	murI	D-Glutamine and D-glutamate metabolism	1) DB02174	Glutamate racemase	1) Aquifex pyrophilus
					2) DB02343		2) Listeria monocytogenes
					3) DB07937		3) Enterococcus faecalis (Streptococcus faecalis)
					4) DB08272		4) Streptococcus pyogenes serotype M1
					5) DB08698		5) Helicobacter pylori (strain J99) (Campylobacter pylori J99)
75	A0PRE5	preprotein translocase subunit	secA1	Protein export	1) DB03431	Preprotein translocase subunit secA	1) Bacillus subtilis
				Bacterial secretion system a	2) DB03431	Preprotein translocase secA 1 subunit	2) Mycobacterium tuberculosis
76	A0PQT2	proteasome (alpha subunit)	prcA	Proteasome	DB04732	Proteasome	Mycobacterium tuberculosis
77	A0PVG0	DNA polymerase III subunits gamma and tau	dnaZX	Purine metabolism	DB02930; DB03431	DNA polymerase III subunit tau	Escherichia coli (strain K12)
				Pyrimidine metabolism
				DNA replication
				Mismatch repair
				Homologous recombination
78	A0PWU8	4-aminobutyrate aminotransferase	gabT_2	Glycine, serine and threonine metabolism	DB02142; DB02783	4-aminobutyrate aminotransferase	Escherichia coli (strain K12)
79	A0PPH1	Shikimate kinase	aroK	Phenylalanine, tyrosine and tryptophan biosynthesis	DB03431	Shikimate kinase	Mycobacterium tuberculosis
80	A0PKN6	6-phosphogluconate dehydrogenase-like protein	gnd2	Pentose phosphate pathway	*DB00789; DB00851; DB00920; DB00695; DB00814; DB00563; DB00867; DB02076; DB02212; DB03962	6-phosphogluconate dehydrogenase, decarboxylating	Homo sapiens (Human)
				Glutathione metabolism
81	A0PN13	Succinic semialdehyde dehydrogenase	gabD1	Alanine, aspartate and glutamate metabolism	DB00534; DB00157; DB00139	Succinate semialdehyde dehydrogenase, mitochondrial	Homo sapiens (Human)
				Tyrosine metabolism
				Butanoate metabolism
82	A0PL11	Fatty oxidation protein	fadB	Fatty acid metabolism	DB08249	Fatty acid oxidation complex subunit alpha	Pseudomonas fragi
				Valine, leucine and isoleucine degradation
				Geraniol degradation a
				Lysine degradation
				Benzoate degradation a
				Tryptophan metabolism
				beta-Alanine metabolism
				Propanoate metabolism
				Butanoate metabolism
				Caprolactam degradation a
				Limonene and pinene degradation a
83	A0PN32	Succinate dehydrogenase flavoprotein subunit	sdhA	Citrate cycle (TCA cycle)	1) DB04631; DB07671; DB08690	Succinate dehydrogenase flavoprotein subunit	1) Escherichia coli (strain K12)
				Oxidative phosphorylation	2) DB04141; DB04657; *DB00139; DB04795; DB08689	Succinate dehydrogenase [ubiquinone] flavoprotein subunit, mitochondrial	2) Homo sapiens (Human)
				Toluene degradation a
				Butanoate metabolism
84	A0PKB2	chromosomal replication initiation protein	dnaA	Two-component system a	DB03431	Chromosomal replication initiator protein dnaA	Aquifex aeolicus
85	A0PKW5	Cysteine synthase B	cysM	Cysteine and methionine metabolism	*DB00151; DB00133; DB00165; DB00118; DB00114; DB03014;	Cystathionine beta-synthase	Homo sapiens (Human)
				Sulfur metabolism
86	A0PMM0	Acetyl-CoA acetyltransferase	fadA6_3	Fatty acid metabolism	DB01915; DB01992; DB02039; DB02160; DB03045; DB03059; DB08328; DB08408	Acetyl-CoA acetyltransferase	Zoogloea ramigera
				Valine, leucine and isoleucine degradation
				Geraniol degradation a
				Benzoate degradation a
				alpha-Linolenic acid metabolism
				Ethylbenzene degradation a
87	A0PLW3	NAD(P)H-dependent glycerol-3-phosphate dehydrogenase	gpdA1	Glycerophospholipid metabolism	DB00157	Glycerol-3-phosphate dehydrogenase [NAD+], cytoplasmic	Homo sapiens (Human)
88	A0PV65	Hypoxanthine-guanine phosphoribosyltransferase	hpt	Purine metabolism	DB01632;DB01942; DB04198; DB04566	Hypoxanthine-guanine phosphoribosyltransferase, putative	Trypanosoma cruzi
89	A0PRI6	Phosphoribosylaminoimidazole carboxylase catalytic subunit	purE	Purine metabolism	DB04272	N5-carboxyaminoimidazole ribonucleotide mutase	Acetobacter aceti
a represents targets from unique pathways of M. ulcerans
